# Supplementary material for: Redox balance is key to explaining full vs. partial switching to low-yield metabolism
Source: BMC Syst Biol. 2012 Mar 24;6:22. doi: 10.1186/1752-0509-6-22 (PMC3384451; doi:10.1186/1752-0509-6-22)
Supplement: Additional file 3 — Figure S2. Excel file with turnover numbers and enzyme masses used to calculate the crowding coefficients. [file 1752-0509-6-22-S3.XLS]

## Sheet: turnover_coli
Escherichia coli			Saccharomyces cerevisiae
Turnover number (1/h) (from BRENDA)	Protein mass (kDa) (from Metacyc)		Turnover number (1/h) (from BRENDA)	Protein mass (kDa) (from Metacyc)
0.24	33.3939		1.15	35.662
142000	33.3939		11920	50.618
931	24.3		113	41.042
13.5	49.8019		43.8	41.635
25	33.756		88.3	16.697
3860	33.871		62.9	38.17
20	28.237		17	40
0.45	32.512		473	65.539
250	26.779		1500	46.058
24.6	17.977		220	238.102
2.2	62.984		957	41.907
0.867	43.767		2000	61.463
20	32.593		2.2	174.972
81.7	93.498		16.7	103.544
258	34.49		6.5	39.324
733.3	62.332		11.2	39.739
22.8	23.586		60	36.331
11000	97.586		190	167
3.3	47.345		0.7	48.54
0.405	33.557		11.5	56.022
5	96.032		18.8	42.411
39.1	38.19		684	28
20.9	56.639		500	61.299
23.3	75.713		900	37.209
130	54.093		33.3	31.326
7.17	53.995		4	33.22
81	78.503		1500	30
48.1	57.495		0.6	35
1.21	73.898		0.011	42
1.21	51.543		69	43.431
5.85	52.57		11.2	58
7.57	40.018		0.617	26.196
1.5	52.356		70.9	201.832
0.267	48.532		2.9	24.537
2.5	65.913		30	60.72
24	22.96		1.7	51.72
62.3	23.526		3.3	34.801
6.1	68.447		2.5	42.73
259	34.094		1.67	45.859
47.4	58.559		0.64	18.556
1200	23.764		25.5	120
0.79	28.19		2.55	200
0.53	43.909		55.8	223
111	18.777		2.77	194
29.1	34.323		354	104
90	27.614		227	34
0.39	60.374		13.3	240
780	17.049		394	80
370	35.188		987	470
0.258	52.558		31.3	170
23.8	52.202		15.4	228
6.51	55		8.92	90
80.5	47.336		96	610
750	21.391		1.8	195
20	25.95		979	80
11700	24.14		833	120
68	38.827		129	190
3	65.532		1.3	198
29	23.353		823	172
37	67.617		5.2	67
185	50.688		161	91
1.24	43.438		170	79
320	24.076		260
390	41.556		1150
11	27.176		7.92
2	83.933		723
540	46.4671		10.9
7.2	44.444		3830
51	42.57		73.1
68	48.327		570
10.5	30.4		4.9
284	59.3064		65
19	136.101		43
10.5	51.3952		230
1.7	30.4201		21.5
3	35.9603		13.1
44	18.1563		6700
4.9	94.292		1300
5	23.258		1950
124	20.73		64.8
220	93.636		16700
147	20.431		69
36.5	18.153		20
7.1	34.893		6.5
9000	13.7892		530
63	19.424		361
0.35	54.5007		6.4
41.4	50.607		60
12	34.031		232
90	29.172		22
171	79.4905
104	41.9669
3.4	47.68
84	15.063
51	51.8322
42	34.775
18	34.878
81	24.354
142	8.95192
3	35.087
4.7	35.544
1.72	92.109
142	34.1684
2.8	30.925
0.029	36.072
3	19.328
14	77.1671
2.94	36.704
1.23	35.852
0.9	23.883
1.1	30.812
4.04	88.079
	63.739
	29.689
	20.376
	46.754
	60.59
	16.898
	38.12
	24.6726
	25.865
	41.7
	22.622
	27.249
	10.232
	27.682
	24.861
	21.891
	11.532
	26.25
	42.932
	36.834
	17.033
	79.374
	31.935
	32.16
	20.815
	32.135
	53.952
	30.801
	49.602
	53.663
	60.064
	33.567
	53.177
	14.851
	42.277
	21.658
	50.83
	29.006
	49.718
	15.046
	74.289
	45.089
	40.256
	25.737
	40.411
	43.328
	21.039
	38.361
	53.812
	42.097
	51.051
	35.196
	27.342
	38.569
	31.169
	28.332
	21.153
	20.8156
	45.775
	42.523
	39.646
	42.966
	104.376
	40.147
	48.581
	18.273
	63.478
	34.723
	29.774
	53.816
	166.709
	52.015
	28
	46.307
	36.362
	38.712
	84.337
	27.41
	64.732
	45.317
	14.92
	28.434
	40
	34.774
	76.813
	27.389
	16.971
	45.366
	22.868
	21.836
	17.306
	52.729
	47.029
	39.36
	33.624
	20.115
	104.297
	40.278
	52.022
	20.508
	27.384
	30.833
	54.069
	60.337
	66.894
	42.728
	52.273
	40.645
	60.441
	48.522
	36.495
	16.156
	55.155
	90.522
	63.197
	80.488
	69.172
	42.85
	61.367
	48.765
	16.919
	43
	77.871
	70.532
	48.726
	33
	66.846
	65.57
	32.5
	38.694
	44.211
	48.736
	41.736
	58.848
	18.522
	32.018
	28.073
	53.012
	23.035
	63
	24.371
	84.6
	21.253
	32.41
	41.269
	29.892
	33.163
	32.566
	45.11
	49.195
	37.815
	30.637
	47.359
	49.19
	40.949
	45.897
	24
	15.463
	68.236
	10.845
	50.185
	26.35
	17.837
	31.598
	20.846
	35.114
	44.176
	29.021
	36.832
	87.378
	58.361
	58.136
	49.361
	35.884
	35.043
	39.783
	143.815
	28.145
	38.241
	32.762
	47.199
	54.069
	30.145
	34.734
	40.338
	32.29
	25.519
	41.952
	40.902
	29.317
	48.414
	11.106
	54.973
	23.622
	31.966
	35.232
	74.014
	35.219
	72.212
	37.438
	47.527
	20.695
	46.974
	42.245
	37.851
	28.444
	53.987
	108.192
	49.742
	16.6872
	85.935
	57
	285
	120
	97
	130
	155
	82
	105
	61
	64
	40
	141
	80
	220
	280
	362
	300
	80
	77
	80
	176
	105
	540
	82
	182
	50
	90
	88
	108
	210
	180
	88
	45
	230
	200
	200
	200
	255
	600
	122
	78
	320
	40
	257
	204.8
	58.4
	181
	81
	50
	42
	340
	80
	50
	160
	72
	600
	202
	240
	260
	530
	53.2
	133
	104
	58
	57
	440
	70
	121.2
	500
	60
	180
	48
	390
	64
	95
	110
	150
	130
	44
	76
	67
	150
	71.3
	122
	355
	95.3
	150
	62
	23.7
	188
	260
	79
	96
	120
	200
	42
	148.8
	74.9
	630
	39
	80
	66
	160
	27.4
	193
	180
	76
	89.9
	450
	59.5
	94
	150
	42
	50
	200
	80.9
	46
	115
	210
	132
	150
	116
	210
	90
	180
	300
	185
	800
	110
	90
	49
	200
	145
	96
	30
	82
	205
	126
	65
	80
	170
	48
	45
	86
	92
	89
	90
	127
	76
	140
	105
	977
	81
	110
	162
	268
	185
	98
	67
	60.2
	550
	165
	50
	64
	65
	69
	163
	250
	120
	79
	293
	320
	252
	70
	135
	33
	127
	180
	95
	123
	147
	150
	70
	145
	74
	88
	90
	386
	79
	30
	156
