# Supplementary material for: Redox balance is key to explaining full vs. partial switching to low-yield metabolism
Source: BMC Syst Biol. 2012 Mar 24;6:22. doi: 10.1186/1752-0509-6-22 (PMC3384451; doi:10.1186/1752-0509-6-22)
Supplement: Additional file 6 — Table S2. Excel file describing, for every reaction, the lower and upper bounds used in the simulations. [file 1752-0509-6-22-S6.XLS]

## Sheet: Escherichia coli
				Constraints on metabolic network of Escherichia coli
		Reaction Number	Reaction Name	Lower bound	Upper bound
		1	R_12DGR120tipp	0	999999
		2	R_12DGR140tipp	0	999999
		3	R_12DGR141tipp	0	999999
		4	R_12DGR160tipp	0	999999
		5	R_12DGR161tipp	0	999999
		6	R_12DGR180tipp	0	999999
		7	R_12DGR181tipp	0	999999
		8	R_12PPDRtex_back	0	999999
		9	R_12PPDRtex	0	999999
		10	R_12PPDRtpp_back	0	999999
		11	R_12PPDRtpp	0	999999
		12	R_12PPDStex_back	0	999999
		13	R_12PPDStex	0	999999
		14	R_12PPDStpp_back	0	999999
		15	R_12PPDStpp	0	999999
		16	R_14GLUCANabcpp	0	999999
		17	R_14GLUCANtexi	0	999999
		18	R_23CAMPtex_back	0	999999
		19	R_23CAMPtex	0	999999
		20	R_23CCMPtex_back	0	999999
		21	R_23CCMPtex	0	999999
		22	R_23CGMPtex_back	0	999999
		23	R_23CGMPtex	0	999999
		24	R_23CUMPtex_back	0	999999
		25	R_23CUMPtex	0	999999
		26	R_23DAPPAt2pp	0	999999
		27	R_23DAPPAtex_back	0	999999
		28	R_23DAPPAtex	0	999999
		29	R_23PDE2pp	0	999999
		30	R_23PDE4pp	0	999999
		31	R_23PDE7pp	0	999999
		32	R_23PDE9pp	0	999999
		33	R_26DAHtex_back	0	999999
		34	R_26DAHtex	0	999999
		35	R_2AGPA120tipp	0	999999
		36	R_2AGPA140tipp	0	999999
		37	R_2AGPA141tipp	0	999999
		38	R_2AGPA160tipp	0	999999
		39	R_2AGPA161tipp	0	999999
		40	R_2AGPA180tipp	0	999999
		41	R_2AGPA181tipp	0	999999
		42	R_2AGPE120tipp	0	999999
		43	R_2AGPE140tipp	0	999999
		44	R_2AGPE141tipp	0	999999
		45	R_2AGPE160tipp	0	999999
		46	R_2AGPE161tipp	0	999999
		47	R_2AGPE180tipp	0	999999
		48	R_2AGPE181tipp	0	999999
		49	R_2AGPEAT120	0	999999
		50	R_2AGPEAT140	0	999999
		51	R_2AGPEAT141	0	999999
		52	R_2AGPEAT160	0	999999
		53	R_2AGPEAT161	0	999999
		54	R_2AGPEAT180	0	999999
		55	R_2AGPEAT181	0	999999
		56	R_2AGPG120tipp	0	999999
		57	R_2AGPG140tipp	0	999999
		58	R_2AGPG141tipp	0	999999
		59	R_2AGPG160tipp	0	999999
		60	R_2AGPG161tipp	0	999999
		61	R_2AGPG180tipp	0	999999
		62	R_2AGPG181tipp	0	999999
		63	R_2AGPGAT120	0	999999
		64	R_2AGPGAT140	0	999999
		65	R_2AGPGAT141	0	999999
		66	R_2AGPGAT160	0	999999
		67	R_2AGPGAT161	0	999999
		68	R_2AGPGAT180	0	999999
		69	R_2AGPGAT181	0	999999
		70	R_2DGLCNRx	0	999999
		71	R_2DGLCNRy	0	999999
		72	R_2DGULRx	0	999999
		73	R_2DGULRy	0	999999
		74	R_2MAHMP	0	999999
		75	R_34dhpactex_back	0	999999
		76	R_34dhpactex	0	999999
		77	R_3AMPtex_back	0	999999
		78	R_3AMPtex	0	999999
		79	R_3CMPtex_back	0	999999
		80	R_3CMPtex	0	999999
		81	R_3GMPtex_back	0	999999
		82	R_3GMPtex	0	999999
		83	R_3HAD100	0	999999
		84	R_3HAD120	0	999999
		85	R_3HAD121	0	999999
		86	R_3HAD140	0	999999
		87	R_3HAD141	0	999999
		88	R_3HAD160	0	999999
		89	R_3HAD161	0	999999
		90	R_3HAD180	0	999999
		91	R_3HAD181	0	999999
		92	R_3HAD40	0	999999
		93	R_3HAD60	0	999999
		94	R_3HAD80	0	999999
		95	R_3HCINNMH	0	999999
		96	R_3HPPPNH	0	999999
		97	R_3KGK	0	999999
		98	R_3NTD2pp	0	999999
		99	R_3NTD4pp	0	999999
		100	R_3NTD7pp	0	999999
		101	R_3NTD9pp	0	999999
		102	R_3OAR100_back	0	999999
		103	R_3OAR100	0	999999
		104	R_3OAR120_back	0	999999
		105	R_3OAR120	0	999999
		106	R_3OAR121	0	999999
		107	R_3OAR140_back	0	999999
		108	R_3OAR140	0	999999
		109	R_3OAR141	0	999999
		110	R_3OAR160_back	0	999999
		111	R_3OAR160	0	999999
		112	R_3OAR161	0	999999
		113	R_3OAR180_back	0	999999
		114	R_3OAR180	0	999999
		115	R_3OAR181	0	999999
		116	R_3OAR40_back	0	999999
		117	R_3OAR40	0	999999
		118	R_3OAR60_back	0	999999
		119	R_3OAR60	0	999999
		120	R_3OAR80_back	0	999999
		121	R_3OAR80	0	999999
		122	R_3OAS100	0	999999
		123	R_3OAS120	0	999999
		124	R_3OAS121	0	999999
		125	R_3OAS140	0	999999
		126	R_3OAS141	0	999999
		127	R_3OAS160	0	999999
		128	R_3OAS161	0	999999
		129	R_3OAS180	0	999999
		130	R_3OAS181	0	999999
		131	R_3OAS60	0	999999
		132	R_3OAS80	0	999999
		133	R_3PEPTabcpp	0	999999
		134	R_3PEPTtex_back	0	999999
		135	R_3PEPTtex	0	999999
		136	R_3UMPtex_back	0	999999
		137	R_3UMPtex	0	999999
		138	R_42A12BOOXpp	0	999999
		139	R_4HOXPACDtex_back	0	999999
		140	R_4HOXPACDtex	0	999999
		141	R_4HTHRS	0	999999
		142	R_4PCP	0	999999
		143	R_4PCPpp	0	999999
		144	R_4PEPTabcpp	0	999999
		145	R_4PEPTtex_back	0	999999
		146	R_4PEPTtex	0	999999
		147	R_5DGLCNR_back	0	999999
		148	R_5DGLCNR	0	999999
		149	R_5DGLCNt2rpp_back	0	999999
		150	R_5DGLCNt2rpp	0	999999
		151	R_5DGLCNtex_back	0	999999
		152	R_5DGLCNtex	0	999999
		153	R_5DOAN	0	999999
		154	R_A5PISO_back	0	999999
		155	R_A5PISO	0	999999
		156	R_AACPS1	0	999999
		157	R_AACPS2	0	999999
		158	R_AACPS3	0	999999
		159	R_AACPS4	0	999999
		160	R_AACPS5	0	999999
		161	R_AACPS6	0	999999
		162	R_AACPS7	0	999999
		163	R_AACPS8	0	999999
		164	R_AACPS9	0	999999
		165	R_AACTOOR	0	999999
		166	R_AADDGT	0	999999
		167	R_AAMYL	0	999999
		168	R_AAMYLpp	0	999999
		169	R_AB6PGH	0	999999
		170	R_ABTA	0	999999
		171	R_ABUTD	0	999999
		172	R_ABUTt2pp	0	999999
		173	R_ABUTtex_back	0	999999
		174	R_ABUTtex	0	999999
		175	R_ACACCT	0	999999
		176	R_ACACT1r_back	0	999999
		177	R_ACACT1r	0	999999
		178	R_ACACt2pp_back	0	999999
		179	R_ACACt2pp	0	999999
		180	R_ACACtex_back	0	999999
		181	R_ACACtex	0	999999
		182	R_ACALD_back	0	999999
		183	R_ACALD	0	999999
		184	R_ACALDtex_back	0	999999
		185	R_ACALDtex	0	999999
		186	R_ACALDtpp_back	0	999999
		187	R_ACALDtpp	0	999999
		188	R_ACANTHAT	0	999999
		189	R_ACBIPGT	0	999999
		190	R_ACCOAC	0	999999
		191	R_ACCOAL	0	999999
		192	R_ACGAL1PPpp	0	999999
		193	R_ACGAL1Ptex_back	0	999999
		194	R_ACGAL1Ptex	0	999999
		195	R_ACGALtex_back	0	999999
		196	R_ACGALtex	0	999999
		197	R_ACGAM1PPpp	0	999999
		198	R_ACGAM1Ptex_back	0	999999
		199	R_ACGAM1Ptex	0	999999
		200	R_ACGAMK	0	999999
		201	R_ACGAMT	0	999999
		202	R_ACGAptspp	0	999999
		203	R_ACGAtex_back	0	999999
		204	R_ACGAtex	0	999999
		205	R_ACGK	0	999999
		206	R_ACGS	0	999999
		207	R_ACHBS	0	999999
		208	R_ACKr_back	0	999999
		209	R_ACKr	0	999999
		210	R_ACLS	0	999999
		211	R_ACM6PH	0	999999
		212	R_ACMAMUT	0	999999
		213	R_ACMANAptspp	0	999999
		214	R_ACMANAtex_back	0	999999
		215	R_ACMANAtex	0	999999
		216	R_ACMUMptspp	0	999999
		217	R_ACMUMtex	0	999999
		218	R_ACNAMt2pp	0	999999
		219	R_ACNAMtex_back	0	999999
		220	R_ACNAMtex	0	999999
		221	R_ACNML	0	999999
		222	R_ACOAD1f_back	0	999999
		223	R_ACOAD1f	0	999999
		224	R_ACOAD2f_back	0	999999
		225	R_ACOAD2f	0	999999
		226	R_ACOAD3f_back	0	999999
		227	R_ACOAD3f	0	999999
		228	R_ACOAD4f_back	0	999999
		229	R_ACOAD4f	0	999999
		230	R_ACOAD5f_back	0	999999
		231	R_ACOAD5f	0	999999
		232	R_ACOAD6f_back	0	999999
		233	R_ACOAD6f	0	999999
		234	R_ACOAD7f_back	0	999999
		235	R_ACOAD7f	0	999999
		236	R_ACOAD8f_back	0	999999
		237	R_ACOAD8f	0	999999
		238	R_ACOATA_back	0	999999
		239	R_ACOATA	0	999999
		240	R_ACODA	0	999999
		241	R_ACOLIPAtex	0	999999
		242	R_ACONIs_back	0	999999
		243	R_ACONIs	0	999999
		244	R_ACONMT	0	999999
		245	R_ACONTa_back	0	999999
		246	R_ACONTa	0	999999
		247	R_ACONTb_back	0	999999
		248	R_ACONTb	0	999999
		249	R_ACOTA_back	0	999999
		250	R_ACOTA	0	999999
		251	R_ACPS1	0	999999
		252	R_ACS	0	999999
		253	R_ACSERtex_back	0	999999
		254	R_ACSERtex	0	999999
		255	R_ACSERtpp	0	999999
		256	R_ACt2rpp_back	0	999999
		257	R_ACt2rpp	0	999999
		258	R_ACt4pp	0	999999
		259	R_ACtex_back	0	999999
		260	R_ACtex	0	999999
		261	R_ADA	0	999999
		262	R_ADCL	0	999999
		263	R_ADCS	0	999999
		264	R_ADD	0	999999
		265	R_ADEt2rpp_back	0	999999
		266	R_ADEt2rpp	0	999999
		267	R_ADEtex_back	0	999999
		268	R_ADEtex	0	999999
		269	R_ADK1_back	0	999999
		270	R_ADK1	0	999999
		271	R_ADK3_back	0	999999
		272	R_ADK3	0	999999
		273	R_ADK4_back	0	999999
		274	R_ADK4	0	999999
		275	R_ADMDC	0	999999
		276	R_ADNCYC	0	999999
		277	R_ADNK1	0	999999
		278	R_ADNUC	0	999999
		279	R_ADNt2pp	0	999999
		280	R_ADNt2rpp_back	0	999999
		281	R_ADNt2rpp	0	999999
		282	R_ADNtex_back	0	999999
		283	R_ADNtex	0	999999
		284	R_ADOCBIK	0	999999
		285	R_ADOCBLS	0	999999
		286	R_ADOCBLabcpp	0	999999
		287	R_ADOCBLtonex	0	999999
		288	R_ADPRDP	0	999999
		289	R_ADPT	0	999999
		290	R_ADSK	0	999999
		291	R_ADSL1r_back	0	999999
		292	R_ADSL1r	0	999999
		293	R_ADSL2r_back	0	999999
		294	R_ADSL2r	0	999999
		295	R_ADSS	0	999999
		296	R_AGDC	0	999999
		297	R_AGM3PA	0	999999
		298	R_AGM3PApp	0	999999
		299	R_AGM3PH	0	999999
		300	R_AGM3Pt2pp	0	999999
		301	R_AGM4PA	0	999999
		302	R_AGM4PApp	0	999999
		303	R_AGM4PCP	0	999999
		304	R_AGM4PCPpp	0	999999
		305	R_AGM4PH	0	999999
		306	R_AGM4Pt2pp	0	999999
		307	R_AGMH	0	999999
		308	R_AGMHE	0	999999
		309	R_AGMT	0	999999
		310	R_AGMt2pp	0	999999
		311	R_AGMtex_back	0	999999
		312	R_AGMtex	0	999999
		313	R_AGPAT120	0	999999
		314	R_AGPAT140	0	999999
		315	R_AGPAT141	0	999999
		316	R_AGPAT160	0	999999
		317	R_AGPAT161	0	999999
		318	R_AGPAT180	0	999999
		319	R_AGPAT181	0	999999
		320	R_AGPR_back	0	999999
		321	R_AGPR	0	999999
		322	R_AGt3	0	999999
		323	R_AHCYSNS	0	999999
		324	R_AICART_back	0	999999
		325	R_AICART	0	999999
		326	R_AIRC2	0	999999
		327	R_AIRC3_back	0	999999
		328	R_AIRC3	0	999999
		329	R_AKGDH	0	999999
		330	R_AKGt2rpp_back	0	999999
		331	R_AKGt2rpp	0	999999
		332	R_AKGtex_back	0	999999
		333	R_AKGtex	0	999999
		334	R_ALAALAD	0	999999
		335	R_ALAALAabcpp	0	999999
		336	R_ALAALAr_back	0	999999
		337	R_ALAALAr	0	999999
		338	R_ALAALAtex_back	0	999999
		339	R_ALAALAtex	0	999999
		340	R_ALAGLUE_back	0	999999
		341	R_ALAGLUE	0	999999
		342	R_ALAR_back	0	999999
		343	R_ALAR	0	999999
		344	R_ALATA_D2	0	999999
		345	R_ALATA_L_back	0	999999
		346	R_ALATA_L	0	999999
		347	R_ALATA_L2	0	999999
		348	R_ALATRS	0	999999
		349	R_ALAabcpp	0	999999
		350	R_ALAt2pp	0	999999
		351	R_ALAt4pp	0	999999
		352	R_ALAtex_back	0	999999
		353	R_ALAtex	0	999999
		354	R_ALCD19_back	0	999999
		355	R_ALCD19	0	999999
		356	R_ALCD2x_back	0	999999
		357	R_ALCD2x	0	999999
		358	R_ALDD19x	0	999999
		359	R_ALDD2x	0	999999
		360	R_ALDD2y	0	999999
		361	R_ALDD3y	0	999999
		362	R_ALDD4	0	999999
		363	R_ALLK	0	999999
		364	R_ALLPI_back	0	999999
		365	R_ALLPI	0	999999
		366	R_ALLTAMH	0	999999
		367	R_ALLTN	0	999999
		368	R_ALLTNt2rpp_back	0	999999
		369	R_ALLTNt2rpp	0	999999
		370	R_ALLTNtex_back	0	999999
		371	R_ALLTNtex	0	999999
		372	R_ALLULPE_back	0	999999
		373	R_ALLULPE	0	999999
		374	R_ALLabcpp	0	999999
		375	R_ALLtex_back	0	999999
		376	R_ALLtex	0	999999
		377	R_ALPATE160pp	0	999999
		378	R_ALPATG160pp	0	999999
		379	R_ALR2	0	999999
		380	R_ALR4x	0	999999
		381	R_ALTRH	0	999999
		382	R_AM3PA	0	999999
		383	R_AM4PA	0	999999
		384	R_AM4PCP	0	999999
		385	R_AMALT1	0	999999
		386	R_AMALT2	0	999999
		387	R_AMALT3	0	999999
		388	R_AMALT4	0	999999
		389	R_AMANAPEr_back	0	999999
		390	R_AMANAPEr	0	999999
		391	R_AMANK	0	999999
		392	R_AMAOTr_back	0	999999
		393	R_AMAOTr	0	999999
		394	R_AMMQLT8	0	999999
		395	R_AMPMS2	0	999999
		396	R_AMPN	0	999999
		397	R_AMPTASECG	0	999999
		398	R_AMPTASEPG	0	999999
		399	R_AMPtex_back	0	999999
		400	R_AMPtex	0	999999
		401	R_ANHGMtex_back	0	999999
		402	R_ANHGMtex	0	999999
		403	R_ANHMK	0	999999
		404	R_ANPRT	0	999999
		405	R_ANS	0	999999
		406	R_AOBUTDs	0	999999
		407	R_AOXSr_back	0	999999
		408	R_AOXSr	0	999999
		409	R_AP4AH	0	999999
		410	R_AP5AH	0	999999
		411	R_APRAUR	0	999999
		412	R_ARAI_back	0	999999
		413	R_ARAI	0	999999
		414	R_ARBTNR1	0	999999
		415	R_ARBTNR2	0	999999
		416	R_ARBTNR3	0	999999
		417	R_ARBTNabcpp	0	999999
		418	R_ARBTNexs	0	999999
		419	R_ARBTNtex	0	999999
		420	R_ARBTNtonex	0	999999
		421	R_ARBTNtpp	0	999999
		422	R_ARBabcpp	0	999999
		423	R_ARBt2rpp_back	0	999999
		424	R_ARBt2rpp	0	999999
		425	R_ARBt3ipp	0	999999
		426	R_ARBtex_back	0	999999
		427	R_ARBtex	0	999999
		428	R_ARGAGMt7pp_back	0	999999
		429	R_ARGAGMt7pp	0	999999
		430	R_ARGDC	0	999999
		431	R_ARGDCpp	0	999999
		432	R_ARGORNt7pp_back	0	999999
		433	R_ARGORNt7pp	0	999999
		434	R_ARGSL_back	0	999999
		435	R_ARGSL	0	999999
		436	R_ARGSS	0	999999
		437	R_ARGTRS	0	999999
		438	R_ARGabcpp	0	999999
		439	R_ARGt3pp	0	999999
		440	R_ARGtex_back	0	999999
		441	R_ARGtex	0	999999
		442	R_ASAD_back	0	999999
		443	R_ASAD	0	999999
		444	R_ASCBPL	0	999999
		445	R_ASCBptspp	0	999999
		446	R_ASCBtex_back	0	999999
		447	R_ASCBtex	0	999999
		448	R_ASNN	0	999999
		449	R_ASNNpp	0	999999
		450	R_ASNS1	0	999999
		451	R_ASNS2	0	999999
		452	R_ASNTRS	0	999999
		453	R_ASNabcpp	0	999999
		454	R_ASNt2rpp_back	0	999999
		455	R_ASNt2rpp	0	999999
		456	R_ASNtex_back	0	999999
		457	R_ASNtex	0	999999
		458	R_ASO3t8pp	0	999999
		459	R_ASO3tex_back	0	999999
		460	R_ASO3tex	0	999999
		461	R_ASP1DC	0	999999
		462	R_ASPCT	0	999999
		463	R_ASPK_back	0	999999
		464	R_ASPK	0	999999
		465	R_ASPO3	0	999999
		466	R_ASPO4	0	999999
		467	R_ASPO5	0	999999
		468	R_ASPO6	0	999999
		469	R_ASPT	0	999999
		470	R_ASPTA_back	0	999999
		471	R_ASPTA	0	999999
		472	R_ASPTRS	0	999999
		473	R_ASPabcpp	0	999999
		474	R_ASPt2_2pp	0	999999
		475	R_ASPt2_3pp	0	999999
		476	R_ASPt2pp	0	999999
		477	R_ASPtex_back	0	999999
		478	R_ASPtex	0	999999
		479	R_ASR	0	999999
		480	R_AST	0	999999
		481	R_ATHRDHr_back	0	999999
		482	R_ATHRDHr	0	999999
		483	R_ATPHs	0	999999
		484	R_ATPM	8.39	999999
		485	R_ATPPRT	0	999999
		486	R_ATPS4rpp_back	0	999999
		487	R_ATPS4rpp	0	999999
		488	R_BALAt2pp	0	999999
		489	R_BALAtex_back	0	999999
		490	R_BALAtex	0	999999
		491	R_BETALDHx	0	999999
		492	R_BETALDHy	0	999999
		493	R_BPNT	0	999999
		494	R_BSORx	0	999999
		495	R_BSORy	0	999999
		496	R_BTS4	0	999999
		497	R_BUTCT	0	999999
		498	R_BUTSO3abcpp	0	999999
		499	R_BUTSO3tex_back	0	999999
		500	R_BUTSO3tex	0	999999
		501	R_BUTt2rpp_back	0	999999
		502	R_BUTt2rpp	0	999999
		503	R_BUTtex_back	0	999999
		504	R_BUTtex	0	999999
		505	R_CA2t3pp	0	999999
		506	R_CA2tex_back	0	999999
		507	R_CA2tex	0	999999
		508	R_CADVtpp	0	999999
		509	R_CAT	0	999999
		510	R_CAt6pp_back	0	999999
		511	R_CAt6pp	0	999999
		512	R_CBIAT_back	0	999999
		513	R_CBIAT	0	999999
		514	R_CBItonex	0	999999
		515	R_CBIuabcpp	0	999999
		516	R_CBL1abcpp	0	999999
		517	R_CBL1tonex	0	999999
		518	R_CBLAT_back	0	999999
		519	R_CBLAT	0	999999
		520	R_CBMKr_back	0	999999
		521	R_CBMKr	0	999999
		522	R_CBPS	0	999999
		523	R_CD2abcpp	0	999999
		524	R_CD2t3pp	0	999999
		525	R_CD2tex_back	0	999999
		526	R_CD2tex	0	999999
		527	R_CD2tpp	0	999999
		528	R_CDAPPA120	0	999999
		529	R_CDAPPA140	0	999999
		530	R_CDAPPA141	0	999999
		531	R_CDAPPA160	0	999999
		532	R_CDAPPA161	0	999999
		533	R_CDAPPA180	0	999999
		534	R_CDAPPA181	0	999999
		535	R_CDPMEK	0	999999
		536	R_CFAS160E	0	999999
		537	R_CFAS160G	0	999999
		538	R_CFAS180E	0	999999
		539	R_CFAS180G	0	999999
		540	R_CGLYabcpp	0	999999
		541	R_CGLYtex_back	0	999999
		542	R_CGLYtex	0	999999
		543	R_CHLabcpp	0	999999
		544	R_CHLt2pp	0	999999
		545	R_CHLtex_back	0	999999
		546	R_CHLtex	0	999999
		547	R_CHORM	0	999999
		548	R_CHORS	0	999999
		549	R_CHRPL	0	999999
		550	R_CINNDO	0	999999
		551	R_CITL	0	999999
		552	R_CITt7pp	0	999999
		553	R_CITtex_back	0	999999
		554	R_CITtex	0	999999
		555	R_CLIPAtex	0	999999
		556	R_CLPNH120pp	0	999999
		557	R_CLPNH140pp	0	999999
		558	R_CLPNH141pp	0	999999
		559	R_CLPNH160pp	0	999999
		560	R_CLPNH161pp	0	999999
		561	R_CLPNH180pp	0	999999
		562	R_CLPNH181pp	0	999999
		563	R_CLPNS120pp_back	0	999999
		564	R_CLPNS120pp	0	999999
		565	R_CLPNS140pp_back	0	999999
		566	R_CLPNS140pp	0	999999
		567	R_CLPNS141pp_back	0	999999
		568	R_CLPNS141pp	0	999999
		569	R_CLPNS160pp_back	0	999999
		570	R_CLPNS160pp	0	999999
		571	R_CLPNS161pp_back	0	999999
		572	R_CLPNS161pp	0	999999
		573	R_CLPNS180pp_back	0	999999
		574	R_CLPNS180pp	0	999999
		575	R_CLPNS181pp_back	0	999999
		576	R_CLPNS181pp	0	999999
		577	R_CLt3_2pp	0	999999
		578	R_CLtex_back	0	999999
		579	R_CLtex	0	999999
		580	R_CMPN	0	999999
		581	R_CMPtex_back	0	999999
		582	R_CMPtex	0	999999
		583	R_CO2tex_back	0	999999
		584	R_CO2tex	0	999999
		585	R_CO2tpp_back	0	999999
		586	R_CO2tpp	0	999999
		587	R_COBALT2abcpp	0	999999
		588	R_COBALT2t3pp	0	999999
		589	R_COBALT2tex_back	0	999999
		590	R_COBALT2tex	0	999999
		591	R_COBALT2tpp	0	999999
		592	R_COLIPAabcpp	0	999999
		593	R_COLIPAtex	0	999999
		594	R_CPGNR1	0	999999
		595	R_CPGNR2	0	999999
		596	R_CPGNR3	0	999999
		597	R_CPGNUtex	0	999999
		598	R_CPGNUtpp	0	999999
		599	R_CPGNabcpp	0	999999
		600	R_CPGNexs	0	999999
		601	R_CPGNtonex	0	999999
		602	R_CPPPGO	0	999999
		603	R_CPPPGO2	0	999999
		604	R_CRNBTCT_back	0	999999
		605	R_CRNBTCT	0	999999
		606	R_CRNCAL2	0	999999
		607	R_CRNCAR_back	0	999999
		608	R_CRNCAR	0	999999
		609	R_CRNCBCT_back	0	999999
		610	R_CRNCBCT	0	999999
		611	R_CRNCDH_back	0	999999
		612	R_CRNCDH	0	999999
		613	R_CRNDCAL2	0	999999
		614	R_CRNDabcpp	0	999999
		615	R_CRNDt2rpp_back	0	999999
		616	R_CRNDt2rpp	0	999999
		617	R_CRNabcpp	0	999999
		618	R_CRNt2rpp_back	0	999999
		619	R_CRNt2rpp	0	999999
		620	R_CRNt7pp	0	999999
		621	R_CRNt8pp	0	999999
		622	R_CRNtex_back	0	999999
		623	R_CRNtex	0	999999
		624	R_CS	0	999999
		625	R_CSND	0	999999
		626	R_CSNt2pp	0	999999
		627	R_CSNtex_back	0	999999
		628	R_CSNtex	0	999999
		629	R_CTBTCAL2	0	999999
		630	R_CTBTabcpp	0	999999
		631	R_CTBTt2rpp_back	0	999999
		632	R_CTBTt2rpp	0	999999
		633	R_CTPS2	0	999999
		634	R_CU1Opp	0	999999
		635	R_CU1abcpp	0	999999
		636	R_CU2abcpp	0	999999
		637	R_CU2tex_back	0	999999
		638	R_CU2tex	0	999999
		639	R_CU2tpp	0	999999
		640	R_CUt3	0	999999
		641	R_CUtex_back	0	999999
		642	R_CUtex	0	999999
		643	R_CYANST	0	999999
		644	R_CYANSTpp	0	999999
		645	R_CYANtex_back	0	999999
		646	R_CYANtex	0	999999
		647	R_CYNTAH	0	999999
		648	R_CYNTt2pp	0	999999
		649	R_CYNTtex_back	0	999999
		650	R_CYNTtex	0	999999
		651	R_CYSDDS	0	999999
		652	R_CYSDS	0	999999
		653	R_CYSDabcpp	0	999999
		654	R_CYSDtex_back	0	999999
		655	R_CYSDtex	0	999999
		656	R_CYSS	0	999999
		657	R_CYSSADS	0	999999
		658	R_CYSTL	0	999999
		659	R_CYSTRS	0	999999
		660	R_CYSabc2pp	0	999999
		661	R_CYSabcpp	0	999999
		662	R_CYStex_back	0	999999
		663	R_CYStex	0	999999
		664	R_CYStpp	0	999999
		665	R_CYTBD2pp	0	999999
		666	R_CYTBDpp	0	999999
		667	R_CYTBO3_4pp	0	999999
		668	R_CYTD	0	999999
		669	R_CYTDH	0	999999
		670	R_CYTDK2	0	999999
		671	R_CYTDt2pp	0	999999
		672	R_CYTDt2rpp_back	0	999999
		673	R_CYTDt2rpp	0	999999
		674	R_CYTDtex_back	0	999999
		675	R_CYTDtex	0	999999
		676	R_CYTK1_back	0	999999
		677	R_CYTK1	0	999999
		678	R_CYTK2_back	0	999999
		679	R_CYTK2	0	999999
		680	R_DAAD	0	999999
		681	R_DADA	0	999999
		682	R_DADK_back	0	999999
		683	R_DADK	0	999999
		684	R_DADNt2pp	0	999999
		685	R_DADNtex_back	0	999999
		686	R_DADNtex	0	999999
		687	R_DAGK120	0	999999
		688	R_DAGK140	0	999999
		689	R_DAGK141	0	999999
		690	R_DAGK160	0	999999
		691	R_DAGK161	0	999999
		692	R_DAGK180	0	999999
		693	R_DAGK181	0	999999
		694	R_DALAt2pp	0	999999
		695	R_DALAtex_back	0	999999
		696	R_DALAtex	0	999999
		697	R_DAMPtex_back	0	999999
		698	R_DAMPtex	0	999999
		699	R_DAPAL	0	999999
		700	R_DAPDC	0	999999
		701	R_DAPE_back	0	999999
		702	R_DAPE	0	999999
		703	R_DAPabcpp	0	999999
		704	R_DAPtex_back	0	999999
		705	R_DAPtex	0	999999
		706	R_DASYN120	0	999999
		707	R_DASYN140	0	999999
		708	R_DASYN141	0	999999
		709	R_DASYN160	0	999999
		710	R_DASYN161	0	999999
		711	R_DASYN180	0	999999
		712	R_DASYN181	0	999999
		713	R_DATPHs	0	999999
		714	R_DB4PS	0	999999
		715	R_DBTS	0	999999
		716	R_DCAtex_back	0	999999
		717	R_DCAtex	0	999999
		718	R_DCMPtex_back	0	999999
		719	R_DCMPtex	0	999999
		720	R_DCTPD	0	999999
		721	R_DCYTD	0	999999
		722	R_DCYTt2pp	0	999999
		723	R_DCYTtex_back	0	999999
		724	R_DCYTtex	0	999999
		725	R_DDCAtexi	0	999999
		726	R_DDGALK	0	999999
		727	R_DDGLCNt2rpp_back	0	999999
		728	R_DDGLCNt2rpp	0	999999
		729	R_DDGLCNtex_back	0	999999
		730	R_DDGLCNtex	0	999999
		731	R_DDGLK	0	999999
		732	R_DDPA	0	999999
		733	R_DDPGALA_back	0	999999
		734	R_DDPGALA	0	999999
		735	R_DGK1_back	0	999999
		736	R_DGK1	0	999999
		737	R_DGMPtex_back	0	999999
		738	R_DGMPtex	0	999999
		739	R_DGSNt2pp	0	999999
		740	R_DGSNtex_back	0	999999
		741	R_DGSNtex	0	999999
		742	R_DHAD1	0	999999
		743	R_DHAD2	0	999999
		744	R_DHAPT	0	999999
		745	R_DHAtex_back	0	999999
		746	R_DHAtex	0	999999
		747	R_DHAtpp_back	0	999999
		748	R_DHAtpp	0	999999
		749	R_DHBD_back	0	999999
		750	R_DHBD	0	999999
		751	R_DHBS	0	999999
		752	R_DHBSH	0	999999
		753	R_DHCIND	0	999999
		754	R_DHCINDO	0	999999
		755	R_DHDPRy	0	999999
		756	R_DHDPS	0	999999
		757	R_DHFR_back	0	999999
		758	R_DHFR	0	999999
		759	R_DHFS	0	999999
		760	R_DHNAOT4	0	999999
		761	R_DHNPA2	0	999999
		762	R_DHORD2	0	999999
		763	R_DHORD5	0	999999
		764	R_DHORTS_back	0	999999
		765	R_DHORTS	0	999999
		766	R_DHPPD	0	999999
		767	R_DHPPDA2	0	999999
		768	R_DHPS2	0	999999
		769	R_DHPTDCs	0	999999
		770	R_DHPTPE_back	0	999999
		771	R_DHPTPE	0	999999
		772	R_DHQS	0	999999
		773	R_DHQTi	0	999999
		774	R_DIMPtex_back	0	999999
		775	R_DIMPtex	0	999999
		776	R_DINSt2pp	0	999999
		777	R_DINStex_back	0	999999
		778	R_DINStex	0	999999
		779	R_DKGLCNR1	0	999999
		780	R_DKGLCNR2x	0	999999
		781	R_DKGLCNR2y	0	999999
		782	R_DKMPPD	0	999999
		783	R_DKMPPD3	0	999999
		784	R_DMATT	0	999999
		785	R_DMPPS	0	999999
		786	R_DMQMT	0	999999
		787	R_DMSOR1	0	999999
		788	R_DMSOR1pp	0	999999
		789	R_DMSOR2	0	999999
		790	R_DMSOR2pp	0	999999
		791	R_DMSOtex_back	0	999999
		792	R_DMSOtex	0	999999
		793	R_DMStex_back	0	999999
		794	R_DMStex	0	999999
		795	R_DM_4HBA	0	999999
		796	R_DM_5DRIB	0	999999
		797	R_DM_AACALD	0	999999
		798	R_DM_HMFURN	0	999999
		799	R_DM_OXAM	0	999999
		800	R_DNMPPA	0	999999
		801	R_DNTPPA	0	999999
		802	R_DOGULNR	0	999999
		803	R_DOPAtex_back	0	999999
		804	R_DOPAtex	0	999999
		805	R_DPCOAK	0	999999
		806	R_DPR	0	999999
		807	R_DRPA	0	999999
		808	R_DSBAO1	0	999999
		809	R_DSBAO2	0	999999
		810	R_DSBCGT	0	999999
		811	R_DSBDR	0	999999
		812	R_DSBGGT	0	999999
		813	R_DSERDHr_back	0	999999
		814	R_DSERDHr	0	999999
		815	R_DSERt2pp	0	999999
		816	R_DSERtex_back	0	999999
		817	R_DSERtex	0	999999
		818	R_DTMPK_back	0	999999
		819	R_DTMPK	0	999999
		820	R_DTMPtex_back	0	999999
		821	R_DTMPtex	0	999999
		822	R_DUMPtex_back	0	999999
		823	R_DUMPtex	0	999999
		824	R_DURIK1	0	999999
		825	R_DURIPP_back	0	999999
		826	R_DURIPP	0	999999
		827	R_DURIt2pp	0	999999
		828	R_DURItex_back	0	999999
		829	R_DURItex	0	999999
		830	R_DUTPDP	0	999999
		831	R_DXPRIi	0	999999
		832	R_DXPS	0	999999
		833	R_DXYLK	0	999999
		834	R_D_LACt2pp_back	0	999999
		835	R_D_LACt2pp	0	999999
		836	R_D_LACtex_back	0	999999
		837	R_D_LACtex	0	999999
		838	R_E4PD_back	0	999999
		839	R_E4PD	0	999999
		840	R_EAR100x	0	999999
		841	R_EAR100y	0	999999
		842	R_EAR120x	0	999999
		843	R_EAR120y	0	999999
		844	R_EAR121x	0	999999
		845	R_EAR121y	0	999999
		846	R_EAR140x	0	999999
		847	R_EAR140y	0	999999
		848	R_EAR141x	0	999999
		849	R_EAR141y	0	999999
		850	R_EAR160x	0	999999
		851	R_EAR160y	0	999999
		852	R_EAR161x	0	999999
		853	R_EAR161y	0	999999
		854	R_EAR180x	0	999999
		855	R_EAR180y	0	999999
		856	R_EAR181x	0	999999
		857	R_EAR181y	0	999999
		858	R_EAR40x	0	999999
		859	R_EAR40y	0	999999
		860	R_EAR60x	0	999999
		861	R_EAR60y	0	999999
		862	R_EAR80x	0	999999
		863	R_EAR80y	0	999999
		864	R_ECA4COLIPAtex	0	999999
		865	R_ECA4OALpp	0	999999
		866	R_ECAP1pp	0	999999
		867	R_ECAP2pp	0	999999
		868	R_ECAP3pp	0	999999
		869	R_ECAtpp	0	999999
		870	R_ECOAH1_back	0	999999
		871	R_ECOAH1	0	999999
		872	R_ECOAH2_back	0	999999
		873	R_ECOAH2	0	999999
		874	R_ECOAH3_back	0	999999
		875	R_ECOAH3	0	999999
		876	R_ECOAH4_back	0	999999
		877	R_ECOAH4	0	999999
		878	R_ECOAH5_back	0	999999
		879	R_ECOAH5	0	999999
		880	R_ECOAH6_back	0	999999
		881	R_ECOAH6	0	999999
		882	R_ECOAH7_back	0	999999
		883	R_ECOAH7	0	999999
		884	R_ECOAH8_back	0	999999
		885	R_ECOAH8	0	999999
		886	R_EDA	0	999999
		887	R_EDD	0	999999
		888	R_EDTXS1	0	999999
		889	R_EDTXS2	0	999999
		890	R_EDTXS3	0	999999
		891	R_EDTXS4	0	999999
		892	R_ENLIPAtex	0	999999
		893	R_ENO_back	0	999999
		894	R_ENO	0	999999
		895	R_ENTCS	0	999999
		896	R_ENTERES	0	999999
		897	R_ENTERES2	0	999999
		898	R_ETHAAL	0	999999
		899	R_ETHAt2pp	0	999999
		900	R_ETHAtex_back	0	999999
		901	R_ETHAtex	0	999999
		902	R_ETHSO3abcpp	0	999999
		903	R_ETHSO3tex_back	0	999999
		904	R_ETHSO3tex	0	999999
		905	R_ETOHt2rpp_back	0	999999
		906	R_ETOHt2rpp	0	999999
		907	R_ETOHtex_back	0	999999
		908	R_ETOHtex	0	999999
		909	R_EX_12ppd_R_e__back	0	0
		910	R_EX_12ppd_R_e_	0	999999
		911	R_EX_12ppd_S_e__back	0	0
		912	R_EX_12ppd_S_e_	0	999999
		913	R_EX_14glucan_e__back	0	0
		914	R_EX_14glucan_e_	0	999999
		915	R_EX_15dap_e__back	0	0
		916	R_EX_15dap_e_	0	999999
		917	R_EX_23camp_e__back	0	0
		918	R_EX_23camp_e_	0	999999
		919	R_EX_23ccmp_e__back	0	0
		920	R_EX_23ccmp_e_	0	999999
		921	R_EX_23cgmp_e__back	0	0
		922	R_EX_23cgmp_e_	0	999999
		923	R_EX_23cump_e__back	0	0
		924	R_EX_23cump_e_	0	999999
		925	R_EX_23dappa_e__back	0	0
		926	R_EX_23dappa_e_	0	999999
		927	R_EX_26dap_M_e__back	0	0
		928	R_EX_26dap_M_e_	0	999999
		929	R_EX_2ddglcn_e__back	0	0
		930	R_EX_2ddglcn_e_	0	999999
		931	R_EX_34dhpac_e__back	0	0
		932	R_EX_34dhpac_e_	0	999999
		933	R_EX_3amp_e__back	0	0
		934	R_EX_3amp_e_	0	999999
		935	R_EX_3cmp_e__back	0	0
		936	R_EX_3cmp_e_	0	999999
		937	R_EX_3gmp_e__back	0	0
		938	R_EX_3gmp_e_	0	999999
		939	R_EX_3hcinnm_e__back	0	0
		940	R_EX_3hcinnm_e_	0	999999
		941	R_EX_3hpppn_e__back	0	0
		942	R_EX_3hpppn_e_	0	999999
		943	R_EX_3ump_e__back	0	0
		944	R_EX_3ump_e_	0	999999
		945	R_EX_4abut_e__back	0	0
		946	R_EX_4abut_e_	0	999999
		947	R_EX_4hoxpacd_e__back	0	0
		948	R_EX_4hoxpacd_e_	0	999999
		949	R_EX_5dglcn_e__back	0	0
		950	R_EX_5dglcn_e_	0	999999
		951	R_EX_LalaDgluMdapDala_e__back	0	0
		952	R_EX_LalaDgluMdapDala_e_	0	999999
		953	R_EX_LalaDgluMdap_e__back	0	0
		954	R_EX_LalaDgluMdap_e_	0	999999
		955	R_EX_ac_e__back	0	0
		956	R_EX_ac_e_	0	999999
		957	R_EX_acac_e__back	0	0
		958	R_EX_acac_e_	0	999999
		959	R_EX_acald_e__back	0	0
		960	R_EX_acald_e_	0	999999
		961	R_EX_acgal1p_e__back	0	0
		962	R_EX_acgal1p_e_	0	999999
		963	R_EX_acgal_e__back	0	0
		964	R_EX_acgal_e_	0	999999
		965	R_EX_acgam1p_e__back	0	0
		966	R_EX_acgam1p_e_	0	999999
		967	R_EX_acgam_e__back	0	0
		968	R_EX_acgam_e_	0	999999
		969	R_EX_acmana_e__back	0	0
		970	R_EX_acmana_e_	0	999999
		971	R_EX_acmum_e__back	0	0
		972	R_EX_acmum_e_	0	999999
		973	R_EX_acnam_e__back	0	0
		974	R_EX_acnam_e_	0	999999
		975	R_EX_acolipa_e__back	0	0
		976	R_EX_acolipa_e_	0	999999
		977	R_EX_acser_e__back	0	0
		978	R_EX_acser_e_	0	999999
		979	R_EX_ade_e__back	0	0
		980	R_EX_ade_e_	0	999999
		981	R_EX_adn_e__back	0	0
		982	R_EX_adn_e_	0	999999
		983	R_EX_adocbl_e__back	0	0
		984	R_EX_adocbl_e_	0	999999
		985	R_EX_ag_e__back	0	0
		986	R_EX_ag_e_	0	999999
		987	R_EX_agm_e__back	0	0
		988	R_EX_agm_e_	0	999999
		989	R_EX_akg_e__back	0	0
		990	R_EX_akg_e_	0	999999
		991	R_EX_ala_B_e__back	0	0
		992	R_EX_ala_B_e_	0	999999
		993	R_EX_ala_D_e__back	0	0
		994	R_EX_ala_D_e_	0	999999
		995	R_EX_ala_L_e__back	0	0
		996	R_EX_ala_L_e_	0	999999
		997	R_EX_alaala_e__back	0	0
		998	R_EX_alaala_e_	0	999999
		999	R_EX_all_D_e__back	0	0
		1000	R_EX_all_D_e_	0	999999
		1001	R_EX_alltn_e__back	0	0
		1002	R_EX_alltn_e_	0	999999
		1003	R_EX_amp_e__back	0	0
		1004	R_EX_amp_e_	0	999999
		1005	R_EX_anhgm_e__back	0	0
		1006	R_EX_anhgm_e_	0	999999
		1007	R_EX_arab_L_e__back	0	0
		1008	R_EX_arab_L_e_	0	999999
		1009	R_EX_arbtn_e__back	0	0
		1010	R_EX_arbtn_e_	0	999999
		1011	R_EX_arbtn_fe3_e__back	0	0
		1012	R_EX_arbtn_fe3_e_	0	999999
		1013	R_EX_arg_L_e__back	0	0
		1014	R_EX_arg_L_e_	0	999999
		1015	R_EX_ascb_L_e__back	0	0
		1016	R_EX_ascb_L_e_	0	999999
		1017	R_EX_asn_L_e__back	0	0
		1018	R_EX_asn_L_e_	0	999999
		1019	R_EX_aso3_e__back	0	0
		1020	R_EX_aso3_e_	0	999999
		1021	R_EX_asp_L_e__back	0	0
		1022	R_EX_asp_L_e_	0	999999
		1023	R_EX_but_e__back	0	0
		1024	R_EX_but_e_	0	999999
		1025	R_EX_butso3_e__back	0	0
		1026	R_EX_butso3_e_	0	999999
		1027	R_EX_ca2_e__back	0	999999
		1028	R_EX_ca2_e_	0	999999
		1029	R_EX_cbi_e__back	0	0
		1030	R_EX_cbi_e_	0	999999
		1031	R_EX_cbl1_e__back	0	0
		1032	R_EX_cbl1_e_	0	999999
		1033	R_EX_cd2_e__back	0	0
		1034	R_EX_cd2_e_	0	999999
		1035	R_EX_cgly_e__back	0	0
		1036	R_EX_cgly_e_	0	999999
		1037	R_EX_chol_e__back	0	0
		1038	R_EX_chol_e_	0	999999
		1039	R_EX_cit_e__back	0	0
		1040	R_EX_cit_e_	0	999999
		1041	R_EX_cl_e__back	0	999999
		1042	R_EX_cl_e_	0	999999
		1043	R_EX_cmp_e__back	0	0
		1044	R_EX_cmp_e_	0	999999
		1045	R_EX_co2_e__back	0	999999
		1046	R_EX_co2_e_	0	999999
		1047	R_EX_cobalt2_e__back	0	999999
		1048	R_EX_cobalt2_e_	0	999999
		1049	R_EX_colipa_e__back	0	0
		1050	R_EX_colipa_e_	0	999999
		1051	R_EX_cpgn_e__back	0	0
		1052	R_EX_cpgn_e_	0	999999
		1053	R_EX_cpgn_un_e__back	0	0
		1054	R_EX_cpgn_un_e_	0	999999
		1055	R_EX_crn_e__back	0	0
		1056	R_EX_crn_e_	0	999999
		1057	R_EX_csn_e__back	0	0
		1058	R_EX_csn_e_	0	999999
		1059	R_EX_cu2_e__back	0	999999
		1060	R_EX_cu2_e_	0	999999
		1061	R_EX_cu_e__back	0	0
		1062	R_EX_cu_e_	0	999999
		1063	R_EX_cyan_e__back	0	0
		1064	R_EX_cyan_e_	0	999999
		1065	R_EX_cynt_e__back	0	0
		1066	R_EX_cynt_e_	0	999999
		1067	R_EX_cys_D_e__back	0	0
		1068	R_EX_cys_D_e_	0	999999
		1069	R_EX_cys_L_e__back	0	0
		1070	R_EX_cys_L_e_	0	999999
		1071	R_EX_cytd_e__back	0	0
		1072	R_EX_cytd_e_	0	999999
		1073	R_EX_dad_2_e__back	0	0
		1074	R_EX_dad_2_e_	0	999999
		1075	R_EX_damp_e__back	0	0
		1076	R_EX_damp_e_	0	999999
		1077	R_EX_dca_e__back	0	0
		1078	R_EX_dca_e_	0	999999
		1079	R_EX_dcmp_e__back	0	0
		1080	R_EX_dcmp_e_	0	999999
		1081	R_EX_dcyt_e__back	0	0
		1082	R_EX_dcyt_e_	0	999999
		1083	R_EX_ddca_e__back	0	0
		1084	R_EX_ddca_e_	0	999999
		1085	R_EX_dgmp_e__back	0	0
		1086	R_EX_dgmp_e_	0	999999
		1087	R_EX_dgsn_e__back	0	0
		1088	R_EX_dgsn_e_	0	999999
		1089	R_EX_dha_e__back	0	0
		1090	R_EX_dha_e_	0	999999
		1091	R_EX_dimp_e__back	0	0
		1092	R_EX_dimp_e_	0	999999
		1093	R_EX_din_e__back	0	0
		1094	R_EX_din_e_	0	999999
		1095	R_EX_dms_e__back	0	0
		1096	R_EX_dms_e_	0	999999
		1097	R_EX_dmso_e__back	0	0
		1098	R_EX_dmso_e_	0	999999
		1099	R_EX_dopa_e__back	0	0
		1100	R_EX_dopa_e_	0	999999
		1101	R_EX_dtmp_e__back	0	0
		1102	R_EX_dtmp_e_	0	999999
		1103	R_EX_dump_e__back	0	0
		1104	R_EX_dump_e_	0	999999
		1105	R_EX_duri_e__back	0	0
		1106	R_EX_duri_e_	0	999999
		1107	R_EX_eca4colipa_e__back	0	0
		1108	R_EX_eca4colipa_e_	0	999999
		1109	R_EX_enlipa_e__back	0	0
		1110	R_EX_enlipa_e_	0	999999
		1111	R_EX_enter_e__back	0	0
		1112	R_EX_enter_e_	0	999999
		1113	R_EX_etha_e__back	0	0
		1114	R_EX_etha_e_	0	999999
		1115	R_EX_ethso3_e__back	0	0
		1116	R_EX_ethso3_e_	0	999999
		1117	R_EX_etoh_e__back	0	0
		1118	R_EX_etoh_e_	0	999999
		1119	R_EX_f6p_e__back	0	0
		1120	R_EX_f6p_e_	0	999999
		1121	R_EX_fald_e__back	0	0
		1122	R_EX_fald_e_	0	999999
		1123	R_EX_fe2_e__back	0	999999
		1124	R_EX_fe2_e_	0	999999
		1125	R_EX_fe3_e__back	0	999999
		1126	R_EX_fe3_e_	0	999999
		1127	R_EX_fe3dcit_e__back	0	0
		1128	R_EX_fe3dcit_e_	0	999999
		1129	R_EX_fe3dhbzs_e__back	0	0
		1130	R_EX_fe3dhbzs_e_	0	999999
		1131	R_EX_fe3hox_e__back	0	0
		1132	R_EX_fe3hox_e_	0	999999
		1133	R_EX_fe3hox_un_e__back	0	0
		1134	R_EX_fe3hox_un_e_	0	999999
		1135	R_EX_fecrm_e__back	0	0
		1136	R_EX_fecrm_e_	0	999999
		1137	R_EX_fecrm_un_e__back	0	0
		1138	R_EX_fecrm_un_e_	0	999999
		1139	R_EX_feenter_e__back	0	0
		1140	R_EX_feenter_e_	0	999999
		1141	R_EX_feoxam_e__back	0	0
		1142	R_EX_feoxam_e_	0	999999
		1143	R_EX_feoxam_un_e__back	0	0
		1144	R_EX_feoxam_un_e_	0	999999
		1145	R_EX_for_e__back	0	0
		1146	R_EX_for_e_	0	999999
		1147	R_EX_fru_e__back	0	0
		1148	R_EX_fru_e_	0	999999
		1149	R_EX_frulys_e__back	0	0
		1150	R_EX_frulys_e_	0	999999
		1151	R_EX_fruur_e__back	0	0
		1152	R_EX_fruur_e_	0	999999
		1153	R_EX_fuc_L_e__back	0	0
		1154	R_EX_fuc_L_e_	0	999999
		1155	R_EX_fum_e__back	0	0
		1156	R_EX_fum_e_	0	999999
		1157	R_EX_g1p_e__back	0	0
		1158	R_EX_g1p_e_	0	999999
		1159	R_EX_g3pc_e__back	0	0
		1160	R_EX_g3pc_e_	0	999999
		1161	R_EX_g3pe_e__back	0	0
		1162	R_EX_g3pe_e_	0	999999
		1163	R_EX_g3pg_e__back	0	0
		1164	R_EX_g3pg_e_	0	999999
		1165	R_EX_g3pi_e__back	0	0
		1166	R_EX_g3pi_e_	0	999999
		1167	R_EX_g3ps_e__back	0	0
		1168	R_EX_g3ps_e_	0	999999
		1169	R_EX_g6p_e__back	0	0
		1170	R_EX_g6p_e_	0	999999
		1171	R_EX_gal1p_e__back	0	0
		1172	R_EX_gal1p_e_	0	999999
		1173	R_EX_gal_bD_e__back	0	0
		1174	R_EX_gal_bD_e_	0	999999
		1175	R_EX_gal_e__back	0	0
		1176	R_EX_gal_e_	0	999999
		1177	R_EX_galct_D_e__back	0	0
		1178	R_EX_galct_D_e_	0	999999
		1179	R_EX_galctn_D_e__back	0	0
		1180	R_EX_galctn_D_e_	0	999999
		1181	R_EX_galctn_L_e__back	0	0
		1182	R_EX_galctn_L_e_	0	999999
		1183	R_EX_galt_e__back	0	0
		1184	R_EX_galt_e_	0	999999
		1185	R_EX_galur_e__back	0	0
		1186	R_EX_galur_e_	0	999999
		1187	R_EX_gam6p_e__back	0	0
		1188	R_EX_gam6p_e_	0	999999
		1189	R_EX_gam_e__back	0	0
		1190	R_EX_gam_e_	0	999999
		1191	R_EX_gbbtn_e__back	0	0
		1192	R_EX_gbbtn_e_	0	999999
		1193	R_EX_gdp_e__back	0	0
		1194	R_EX_gdp_e_	0	999999
		1195	R_EX_glc_e__back	0	variable
		1196	R_EX_glc_e_	0	999999
		1197	R_EX_glcn_e__back	0	0
		1198	R_EX_glcn_e_	0	999999
		1199	R_EX_glcr_e__back	0	0
		1200	R_EX_glcr_e_	0	999999
		1201	R_EX_glcur1p_e__back	0	0
		1202	R_EX_glcur1p_e_	0	999999
		1203	R_EX_glcur_e__back	0	0
		1204	R_EX_glcur_e_	0	999999
		1205	R_EX_gln_L_e__back	0	0
		1206	R_EX_gln_L_e_	0	999999
		1207	R_EX_glu_L_e__back	0	0
		1208	R_EX_glu_L_e_	0	999999
		1209	R_EX_gly_e__back	0	0
		1210	R_EX_gly_e_	0	999999
		1211	R_EX_glyald_e__back	0	0
		1212	R_EX_glyald_e_	0	999999
		1213	R_EX_glyb_e__back	0	0
		1214	R_EX_glyb_e_	0	999999
		1215	R_EX_glyc2p_e__back	0	0
		1216	R_EX_glyc2p_e_	0	999999
		1217	R_EX_glyc3p_e__back	0	0
		1218	R_EX_glyc3p_e_	0	999999
		1219	R_EX_glyc_R_e__back	0	0
		1220	R_EX_glyc_R_e_	0	999999
		1221	R_EX_glyc_e__back	0	0
		1222	R_EX_glyc_e_	0	999999
		1223	R_EX_glyclt_e__back	0	0
		1224	R_EX_glyclt_e_	0	999999
		1225	R_EX_gmp_e__back	0	0
		1226	R_EX_gmp_e_	0	999999
		1227	R_EX_gsn_e__back	0	0
		1228	R_EX_gsn_e_	0	999999
		1229	R_EX_gthox_e__back	0	0
		1230	R_EX_gthox_e_	0	999999
		1231	R_EX_gthrd_e__back	0	0
		1232	R_EX_gthrd_e_	0	999999
		1233	R_EX_gtp_e__back	0	0
		1234	R_EX_gtp_e_	0	999999
		1235	R_EX_gua_e__back	0	0
		1236	R_EX_gua_e_	0	999999
		1237	R_EX_h2_e__back	0	0
		1238	R_EX_h2_e_	0	999999
		1239	R_EX_h2o2_e__back	0	0
		1240	R_EX_h2o2_e_	0	999999
		1241	R_EX_h2o_e__back	0	999999
		1242	R_EX_h2o_e_	0	999999
		1243	R_EX_h2s_e__back	0	0
		1244	R_EX_h2s_e_	0	999999
		1245	R_EX_h_e__back	0	999999
		1246	R_EX_h_e_	0	999999
		1247	R_EX_hacolipa_e__back	0	0
		1248	R_EX_hacolipa_e_	0	999999
		1249	R_EX_halipa_e__back	0	0
		1250	R_EX_halipa_e_	0	999999
		1251	R_EX_hdca_e__back	0	0
		1252	R_EX_hdca_e_	0	999999
		1253	R_EX_hdcea_e__back	0	0
		1254	R_EX_hdcea_e_	0	999999
		1255	R_EX_hg2_e__back	0	0
		1256	R_EX_hg2_e_	0	999999
		1257	R_EX_his_L_e__back	0	0
		1258	R_EX_his_L_e_	0	999999
		1259	R_EX_hom_L_e__back	0	0
		1260	R_EX_hom_L_e_	0	999999
		1261	R_EX_hxa_e__back	0	0
		1262	R_EX_hxa_e_	0	999999
		1263	R_EX_hxan_e__back	0	0
		1264	R_EX_hxan_e_	0	999999
		1265	R_EX_idon_L_e__back	0	0
		1266	R_EX_idon_L_e_	0	999999
		1267	R_EX_ile_L_e__back	0	0
		1268	R_EX_ile_L_e_	0	999999
		1269	R_EX_imp_e__back	0	0
		1270	R_EX_imp_e_	0	999999
		1271	R_EX_indole_e__back	0	0
		1272	R_EX_indole_e_	0	999999
		1273	R_EX_inost_e__back	0	0
		1274	R_EX_inost_e_	0	999999
		1275	R_EX_ins_e__back	0	0
		1276	R_EX_ins_e_	0	999999
		1277	R_EX_isetac_e__back	0	0
		1278	R_EX_isetac_e_	0	999999
		1279	R_EX_k_e__back	0	999999
		1280	R_EX_k_e_	0	999999
		1281	R_EX_kdo2lipid4_e__back	0	0
		1282	R_EX_kdo2lipid4_e_	0	999999
		1283	R_EX_lac_D_e__back	0	0
		1284	R_EX_lac_D_e_	0	999999
		1285	R_EX_lac_L_e__back	0	0
		1286	R_EX_lac_L_e_	0	999999
		1287	R_EX_lcts_e__back	0	0
		1288	R_EX_lcts_e_	0	999999
		1289	R_EX_leu_L_e__back	0	0
		1290	R_EX_leu_L_e_	0	999999
		1291	R_EX_lipa_cold_e__back	0	0
		1292	R_EX_lipa_cold_e_	0	999999
		1293	R_EX_lipa_e__back	0	0
		1294	R_EX_lipa_e_	0	999999
		1295	R_EX_lys_L_e__back	0	0
		1296	R_EX_lys_L_e_	0	999999
		1297	R_EX_lyx_L_e__back	0	0
		1298	R_EX_lyx_L_e_	0	999999
		1299	R_EX_mal_D_e__back	0	0
		1300	R_EX_mal_D_e_	0	999999
		1301	R_EX_mal_L_e__back	0	0
		1302	R_EX_mal_L_e_	0	999999
		1303	R_EX_malt_e__back	0	0
		1304	R_EX_malt_e_	0	999999
		1305	R_EX_malthx_e__back	0	0
		1306	R_EX_malthx_e_	0	999999
		1307	R_EX_maltpt_e__back	0	0
		1308	R_EX_maltpt_e_	0	999999
		1309	R_EX_malttr_e__back	0	0
		1310	R_EX_malttr_e_	0	999999
		1311	R_EX_maltttr_e__back	0	0
		1312	R_EX_maltttr_e_	0	999999
		1313	R_EX_man6p_e__back	0	0
		1314	R_EX_man6p_e_	0	999999
		1315	R_EX_man_e__back	0	0
		1316	R_EX_man_e_	0	999999
		1317	R_EX_manglyc_e__back	0	0
		1318	R_EX_manglyc_e_	0	999999
		1319	R_EX_melib_e__back	0	0
		1320	R_EX_melib_e_	0	999999
		1321	R_EX_met_D_e__back	0	0
		1322	R_EX_met_D_e_	0	999999
		1323	R_EX_met_L_e__back	0	0
		1324	R_EX_met_L_e_	0	999999
		1325	R_EX_metsox_R_L_e__back	0	0
		1326	R_EX_metsox_R_L_e_	0	999999
		1327	R_EX_metsox_S_L_e__back	0	0
		1328	R_EX_metsox_S_L_e_	0	999999
		1329	R_EX_mg2_e__back	0	999999
		1330	R_EX_mg2_e_	0	999999
		1331	R_EX_minohp_e__back	0	0
		1332	R_EX_minohp_e_	0	999999
		1333	R_EX_mmet_e__back	0	0
		1334	R_EX_mmet_e_	0	999999
		1335	R_EX_mn2_e__back	0	999999
		1336	R_EX_mn2_e_	0	999999
		1337	R_EX_mnl_e__back	0	0
		1338	R_EX_mnl_e_	0	999999
		1339	R_EX_mobd_e__back	0	999999
		1340	R_EX_mobd_e_	0	999999
		1341	R_EX_mso3_e__back	0	0
		1342	R_EX_mso3_e_	0	999999
		1343	R_EX_n2o_e__back	0	0
		1344	R_EX_n2o_e_	0	999999
		1345	R_EX_na1_e__back	0	999999
		1346	R_EX_na1_e_	0	999999
		1347	R_EX_nac_e__back	0	0
		1348	R_EX_nac_e_	0	999999
		1349	R_EX_nh4_e__back	0	999999
		1350	R_EX_nh4_e_	0	999999
		1351	R_EX_ni2_e__back	0	0
		1352	R_EX_ni2_e_	0	999999
		1353	R_EX_nmn_e__back	0	0
		1354	R_EX_nmn_e_	0	999999
		1355	R_EX_no2_e__back	0	0
		1356	R_EX_no2_e_	0	999999
		1357	R_EX_no3_e__back	0	0
		1358	R_EX_no3_e_	0	999999
		1359	R_EX_no_e__back	0	0
		1360	R_EX_no_e_	0	999999
		1361	R_EX_o16a4colipa_e__back	0	0
		1362	R_EX_o16a4colipa_e_	0	999999
		1363	R_EX_o2_e__back	0	999999
		1364	R_EX_o2_e_	0	999999
		1365	R_EX_o2s_e__back	0	0
		1366	R_EX_o2s_e_	0	999999
		1367	R_EX_ocdca_e__back	0	0
		1368	R_EX_ocdca_e_	0	999999
		1369	R_EX_ocdcea_e__back	0	0
		1370	R_EX_ocdcea_e_	0	999999
		1371	R_EX_octa_e__back	0	0
		1372	R_EX_octa_e_	0	999999
		1373	R_EX_orn_e__back	0	0
		1374	R_EX_orn_e_	0	999999
		1375	R_EX_orot_e__back	0	0
		1376	R_EX_orot_e_	0	999999
		1377	R_EX_pacald_e__back	0	0
		1378	R_EX_pacald_e_	0	999999
		1379	R_EX_peamn_e__back	0	0
		1380	R_EX_peamn_e_	0	999999
		1381	R_EX_phe_L_e__back	0	0
		1382	R_EX_phe_L_e_	0	999999
		1383	R_EX_pheme_e__back	0	0
		1384	R_EX_pheme_e_	0	999999
		1385	R_EX_pi_e__back	0	999999
		1386	R_EX_pi_e_	0	999999
		1387	R_EX_pnto_R_e__back	0	0
		1388	R_EX_pnto_R_e_	0	999999
		1389	R_EX_ppa_e__back	0	0
		1390	R_EX_ppa_e_	0	999999
		1391	R_EX_ppal_e__back	0	0
		1392	R_EX_ppal_e_	0	999999
		1393	R_EX_pppn_e__back	0	0
		1394	R_EX_pppn_e_	0	999999
		1395	R_EX_ppt_e__back	0	0
		1396	R_EX_ppt_e_	0	999999
		1397	R_EX_pro_L_e__back	0	0
		1398	R_EX_pro_L_e_	0	999999
		1399	R_EX_progly_e__back	0	0
		1400	R_EX_progly_e_	0	999999
		1401	R_EX_psclys_e__back	0	0
		1402	R_EX_psclys_e_	0	999999
		1403	R_EX_pser_L_e__back	0	0
		1404	R_EX_pser_L_e_	0	999999
		1405	R_EX_ptrc_e__back	0	0
		1406	R_EX_ptrc_e_	0	999999
		1407	R_EX_pyr_e__back	0	0
		1408	R_EX_pyr_e_	0	999999
		1409	R_EX_r5p_e__back	0	0
		1410	R_EX_r5p_e_	0	999999
		1411	R_EX_rib_D_e__back	0	0
		1412	R_EX_rib_D_e_	0	999999
		1413	R_EX_rmn_e__back	0	0
		1414	R_EX_rmn_e_	0	999999
		1415	R_EX_sbt_D_e__back	0	0
		1416	R_EX_sbt_D_e_	0	999999
		1417	R_EX_ser_D_e__back	0	0
		1418	R_EX_ser_D_e_	0	999999
		1419	R_EX_ser_L_e__back	0	0
		1420	R_EX_ser_L_e_	0	999999
		1421	R_EX_skm_e__back	0	0
		1422	R_EX_skm_e_	0	999999
		1423	R_EX_so2_e__back	0	0
		1424	R_EX_so2_e_	0	999999
		1425	R_EX_so3_e__back	0	0
		1426	R_EX_so3_e_	0	999999
		1427	R_EX_so4_e__back	0	999999
		1428	R_EX_so4_e_	0	999999
		1429	R_EX_spmd_e__back	0	0
		1430	R_EX_spmd_e_	0	999999
		1431	R_EX_succ_e__back	0	0
		1432	R_EX_succ_e_	0	999999
		1433	R_EX_sucr_e__back	0	0
		1434	R_EX_sucr_e_	0	999999
		1435	R_EX_sulfac_e__back	0	0
		1436	R_EX_sulfac_e_	0	999999
		1437	R_EX_tartr_L_e__back	0	0
		1438	R_EX_tartr_L_e_	0	999999
		1439	R_EX_taur_e__back	0	0
		1440	R_EX_taur_e_	0	999999
		1441	R_EX_tcynt_e__back	0	0
		1442	R_EX_tcynt_e_	0	999999
		1443	R_EX_thm_e__back	0	0
		1444	R_EX_thm_e_	0	999999
		1445	R_EX_thr_L_e__back	0	0
		1446	R_EX_thr_L_e_	0	999999
		1447	R_EX_thrp_e__back	0	0
		1448	R_EX_thrp_e_	0	999999
		1449	R_EX_thym_e__back	0	0
		1450	R_EX_thym_e_	0	999999
		1451	R_EX_thymd_e__back	0	0
		1452	R_EX_thymd_e_	0	999999
		1453	R_EX_tma_e__back	0	0
		1454	R_EX_tma_e_	0	999999
		1455	R_EX_tmao_e__back	0	0
		1456	R_EX_tmao_e_	0	999999
		1457	R_EX_tre_e__back	0	0
		1458	R_EX_tre_e_	0	999999
		1459	R_EX_trp_L_e__back	0	0
		1460	R_EX_trp_L_e_	0	999999
		1461	R_EX_tsul_e__back	0	0
		1462	R_EX_tsul_e_	0	999999
		1463	R_EX_ttdca_e__back	0	0
		1464	R_EX_ttdca_e_	0	999999
		1465	R_EX_ttdcea_e__back	0	0
		1466	R_EX_ttdcea_e_	0	999999
		1467	R_EX_tungs_e__back	0	999999
		1468	R_EX_tungs_e_	0	999999
		1469	R_EX_tym_e__back	0	0
		1470	R_EX_tym_e_	0	999999
		1471	R_EX_tyr_L_e__back	0	0
		1472	R_EX_tyr_L_e_	0	999999
		1473	R_EX_tyrp_e__back	0	0
		1474	R_EX_tyrp_e_	0	999999
		1475	R_EX_uacgam_e__back	0	0
		1476	R_EX_uacgam_e_	0	999999
		1477	R_EX_udpacgal_e__back	0	0
		1478	R_EX_udpacgal_e_	0	999999
		1479	R_EX_udpg_e__back	0	0
		1480	R_EX_udpg_e_	0	999999
		1481	R_EX_udpgal_e__back	0	0
		1482	R_EX_udpgal_e_	0	999999
		1483	R_EX_udpglcur_e__back	0	0
		1484	R_EX_udpglcur_e_	0	999999
		1485	R_EX_ump_e__back	0	0
		1486	R_EX_ump_e_	0	999999
		1487	R_EX_ura_e__back	0	0
		1488	R_EX_ura_e_	0	999999
		1489	R_EX_urea_e__back	0	0
		1490	R_EX_urea_e_	0	999999
		1491	R_EX_uri_e__back	0	0
		1492	R_EX_uri_e_	0	999999
		1493	R_EX_val_L_e__back	0	0
		1494	R_EX_val_L_e_	0	999999
		1495	R_EX_xan_e__back	0	0
		1496	R_EX_xan_e_	0	999999
		1497	R_EX_xmp_e__back	0	0
		1498	R_EX_xmp_e_	0	999999
		1499	R_EX_xtsn_e__back	0	0
		1500	R_EX_xtsn_e_	0	999999
		1501	R_EX_xyl_D_e__back	0	0
		1502	R_EX_xyl_D_e_	0	999999
		1503	R_EX_xylu_L_e__back	0	0
		1504	R_EX_xylu_L_e_	0	999999
		1505	R_EX_zn2_e__back	0	999999
		1506	R_EX_zn2_e_	0	999999
		1507	R_Ec_biomass_iAF1260_core_59p81M	0	999999
		1508	R_F6PA_back	0	999999
		1509	R_F6PA	0	999999
		1510	R_F6PP	0	999999
		1511	R_F6Pt6_2pp	0	999999
		1512	R_F6Ptex_back	0	999999
		1513	R_F6Ptex	0	999999
		1514	R_FA100ACPHi	0	999999
		1515	R_FA120ACPHi	0	999999
		1516	R_FA140ACPHi	0	999999
		1517	R_FA141ACPHi	0	999999
		1518	R_FA160ACPHi	0	999999
		1519	R_FA161ACPHi	0	999999
		1520	R_FA80ACPHi	0	999999
		1521	R_FACOAE100	0	999999
		1522	R_FACOAE120	0	999999
		1523	R_FACOAE140	0	999999
		1524	R_FACOAE141	0	999999
		1525	R_FACOAE160	0	999999
		1526	R_FACOAE161	0	999999
		1527	R_FACOAE180	0	999999
		1528	R_FACOAE181	0	999999
		1529	R_FACOAE60	0	999999
		1530	R_FACOAE80	0	999999
		1531	R_FACOAL100t2pp	0	999999
		1532	R_FACOAL120t2pp	0	999999
		1533	R_FACOAL140t2pp	0	999999
		1534	R_FACOAL141t2pp	0	999999
		1535	R_FACOAL160t2pp	0	999999
		1536	R_FACOAL161t2pp	0	999999
		1537	R_FACOAL180t2pp	0	999999
		1538	R_FACOAL181t2pp	0	999999
		1539	R_FACOAL60t2pp	0	999999
		1540	R_FACOAL80t2pp	0	999999
		1541	R_FADRx	0	999999
		1542	R_FADRx2	0	999999
		1543	R_FALDH2_back	0	999999
		1544	R_FALDH2	0	999999
		1545	R_FALDtex_back	0	999999
		1546	R_FALDtex	0	999999
		1547	R_FALDtpp_back	0	999999
		1548	R_FALDtpp	0	999999
		1549	R_FALGTHLs_back	0	999999
		1550	R_FALGTHLs	0	999999
		1551	R_FBA_back	0	999999
		1552	R_FBA	0	999999
		1553	R_FBP	0	999999
		1554	R_FCI_back	0	999999
		1555	R_FCI	0	999999
		1556	R_FCLK	0	999999
		1557	R_FCLPA_back	0	999999
		1558	R_FCLPA	0	999999
		1559	R_FCLT	0	999999
		1560	R_FDH4pp	0	999999
		1561	R_FDH5pp	0	999999
		1562	R_FDMO	0	999999
		1563	R_FDMO2	0	999999
		1564	R_FDMO3	0	999999
		1565	R_FDMO4	0	999999
		1566	R_FDMO6	0	999999
		1567	R_FE2abcpp	0	999999
		1568	R_FE2t2pp	0	999999
		1569	R_FE2t3pp	0	999999
		1570	R_FE2tex_back	0	999999
		1571	R_FE2tex	0	999999
		1572	R_FE2tpp	0	999999
		1573	R_FE3DCITabcpp	0	999999
		1574	R_FE3DCITtonex	0	999999
		1575	R_FE3DHBZR	0	999999
		1576	R_FE3DHBZSabcpp	0	999999
		1577	R_FE3DHBZStonex	0	999999
		1578	R_FE3HOXR1	0	999999
		1579	R_FE3HOXR2	0	999999
		1580	R_FE3HOXR3	0	999999
		1581	R_FE3HOXUtex	0	999999
		1582	R_FE3HOXUtpp	0	999999
		1583	R_FE3HOXabcpp	0	999999
		1584	R_FE3HOXexs	0	999999
		1585	R_FE3HOXtonex	0	999999
		1586	R_FE3Ri	0	999999
		1587	R_FE3abcpp	0	999999
		1588	R_FE3tex_back	0	999999
		1589	R_FE3tex	0	999999
		1590	R_FECRMR1	0	999999
		1591	R_FECRMR2	0	999999
		1592	R_FECRMR3	0	999999
		1593	R_FECRMUtex	0	999999
		1594	R_FECRMUtpp	0	999999
		1595	R_FECRMabcpp	0	999999
		1596	R_FECRMexs	0	999999
		1597	R_FECRMtonex	0	999999
		1598	R_FEENTERR1	0	999999
		1599	R_FEENTERR2	0	999999
		1600	R_FEENTERR3	0	999999
		1601	R_FEENTERabcpp	0	999999
		1602	R_FEENTERexs	0	999999
		1603	R_FEENTERtex	0	999999
		1604	R_FEENTERtonex	0	999999
		1605	R_FEENTERtpp	0	999999
		1606	R_FEOXAMR1	0	999999
		1607	R_FEOXAMR2	0	999999
		1608	R_FEOXAMR3	0	999999
		1609	R_FEOXAMUtex	0	999999
		1610	R_FEOXAMUtpp	0	999999
		1611	R_FEOXAMabcpp	0	999999
		1612	R_FEOXAMexs	0	999999
		1613	R_FEOXAMtonex	0	999999
		1614	R_FEROpp	0	999999
		1615	R_FFSD	0	999999
		1616	R_FHL	0	999999
		1617	R_FLDR	0	999999
		1618	R_FLVR	0	999999
		1619	R_FLVRx	0	999999
		1620	R_FMETTRS	0	999999
		1621	R_FMNAT	0	999999
		1622	R_FMNRx	0	999999
		1623	R_FMNRx2	0	999999
		1624	R_FORt2pp	0	999999
		1625	R_FORtex_back	0	999999
		1626	R_FORtex	0	999999
		1627	R_FORtppi	0	999999
		1628	R_FRD2	0	999999
		1629	R_FRD3	0	999999
		1630	R_FRUK	0	999999
		1631	R_FRULYSDG_back	0	999999
		1632	R_FRULYSDG	0	999999
		1633	R_FRULYSE_back	0	999999
		1634	R_FRULYSE	0	999999
		1635	R_FRULYSK	0	999999
		1636	R_FRULYSt2pp	0	999999
		1637	R_FRULYStex_back	0	999999
		1638	R_FRULYStex	0	999999
		1639	R_FRUURt2rpp_back	0	999999
		1640	R_FRUURt2rpp	0	999999
		1641	R_FRUURtex_back	0	999999
		1642	R_FRUURtex	0	999999
		1643	R_FRUpts2pp	0	999999
		1644	R_FRUptspp	0	999999
		1645	R_FRUtex_back	0	999999
		1646	R_FRUtex	0	999999
		1647	R_FTHFD	0	999999
		1648	R_FUCtex_back	0	999999
		1649	R_FUCtex	0	999999
		1650	R_FUCtpp_back	0	999999
		1651	R_FUCtpp	0	999999
		1652	R_FUM_back	0	999999
		1653	R_FUM	0	999999
		1654	R_FUMt2_2pp	0	999999
		1655	R_FUMt2_3pp	0	999999
		1656	R_FUMtex_back	0	999999
		1657	R_FUMtex	0	999999
		1658	R_G1PACT	0	999999
		1659	R_G1PPpp	0	999999
		1660	R_G1PTT	0	999999
		1661	R_G1Ptex_back	0	999999
		1662	R_G1Ptex	0	999999
		1663	R_G1SAT_back	0	999999
		1664	R_G1SAT	0	999999
		1665	R_G2PPpp	0	999999
		1666	R_G3PAT120	0	999999
		1667	R_G3PAT140	0	999999
		1668	R_G3PAT141	0	999999
		1669	R_G3PAT160	0	999999
		1670	R_G3PAT161	0	999999
		1671	R_G3PAT180	0	999999
		1672	R_G3PAT181	0	999999
		1673	R_G3PCabcpp	0	999999
		1674	R_G3PCtex_back	0	999999
		1675	R_G3PCtex	0	999999
		1676	R_G3PD2_back	0	999999
		1677	R_G3PD2	0	999999
		1678	R_G3PD5	0	999999
		1679	R_G3PD6	0	999999
		1680	R_G3PD7	0	999999
		1681	R_G3PEabcpp	0	999999
		1682	R_G3PEtex_back	0	999999
		1683	R_G3PEtex	0	999999
		1684	R_G3PGabcpp	0	999999
		1685	R_G3PGtex_back	0	999999
		1686	R_G3PGtex	0	999999
		1687	R_G3PIabcpp	0	999999
		1688	R_G3PItex_back	0	999999
		1689	R_G3PItex	0	999999
		1690	R_G3PSabcpp	0	999999
		1691	R_G3PStex_back	0	999999
		1692	R_G3PStex	0	999999
		1693	R_G3PT	0	999999
		1694	R_G5SADs	0	999999
		1695	R_G5SD	0	999999
		1696	R_G6PDA	0	999999
		1697	R_G6PDH2r_back	0	999999
		1698	R_G6PDH2r	0	999999
		1699	R_G6PP	0	999999
		1700	R_G6Pt6_2pp	0	999999
		1701	R_G6Ptex_back	0	999999
		1702	R_G6Ptex	0	999999
		1703	R_GAL1PPpp	0	999999
		1704	R_GAL1Ptex_back	0	999999
		1705	R_GAL1Ptex	0	999999
		1706	R_GALBDtex_back	0	999999
		1707	R_GALBDtex	0	999999
		1708	R_GALCTD	0	999999
		1709	R_GALCTLO	0	999999
		1710	R_GALCTND	0	999999
		1711	R_GALCTNLt2pp	0	999999
		1712	R_GALCTNLtex_back	0	999999
		1713	R_GALCTNLtex	0	999999
		1714	R_GALCTNt2pp	0	999999
		1715	R_GALCTNtex_back	0	999999
		1716	R_GALCTNtex	0	999999
		1717	R_GALCTt2rpp_back	0	999999
		1718	R_GALCTt2rpp	0	999999
		1719	R_GALCTtex_back	0	999999
		1720	R_GALCTtex	0	999999
		1721	R_GALKr_back	0	999999
		1722	R_GALKr	0	999999
		1723	R_GALM2pp	0	999999
		1724	R_GALS3	0	999999
		1725	R_GALT1	0	999999
		1726	R_GALTptspp	0	999999
		1727	R_GALTtex_back	0	999999
		1728	R_GALTtex	0	999999
		1729	R_GALURt2rpp_back	0	999999
		1730	R_GALURt2rpp	0	999999
		1731	R_GALURtex_back	0	999999
		1732	R_GALURtex	0	999999
		1733	R_GALUi	0	999999
		1734	R_GALabcpp	0	999999
		1735	R_GALt2pp	0	999999
		1736	R_GALtex_back	0	999999
		1737	R_GALtex	0	999999
		1738	R_GAM6Pt6_2pp	0	999999
		1739	R_GAMAN6Ptex_back	0	999999
		1740	R_GAMAN6Ptex	0	999999
		1741	R_GAMptspp	0	999999
		1742	R_GAMtex_back	0	999999
		1743	R_GAMtex	0	999999
		1744	R_GAPD_back	0	999999
		1745	R_GAPD	0	999999
		1746	R_GARFT_back	0	999999
		1747	R_GARFT	0	999999
		1748	R_GART	0	999999
		1749	R_GBBTNtex_back	0	999999
		1750	R_GBBTNtex	0	999999
		1751	R_GCALDD	0	999999
		1752	R_GDMANE	0	999999
		1753	R_GDPDPK	0	999999
		1754	R_GDPMNH	0	999999
		1755	R_GDPMNP	0	999999
		1756	R_GDPtex_back	0	999999
		1757	R_GDPtex	0	999999
		1758	R_GF6PTA	0	999999
		1759	R_GGGABADr_back	0	999999
		1760	R_GGGABADr	0	999999
		1761	R_GGGABAH	0	999999
		1762	R_GGPTRCO	0	999999
		1763	R_GGPTRCS	0	999999
		1764	R_GHMT2r_back	0	999999
		1765	R_GHMT2r	0	999999
		1766	R_GK1_back	0	999999
		1767	R_GK1	0	999999
		1768	R_GLBRAN2	0	999999
		1769	R_GLCATr_back	0	999999
		1770	R_GLCATr	0	999999
		1771	R_GLCDpp	0	999999
		1772	R_GLCNt2rpp_back	0	999999
		1773	R_GLCNt2rpp	0	999999
		1774	R_GLCNtex_back	0	999999
		1775	R_GLCNtex	0	999999
		1776	R_GLCP	0	999999
		1777	R_GLCP2	0	999999
		1778	R_GLCRAL	0	999999
		1779	R_GLCRD	0	999999
		1780	R_GLCRt2rpp_back	0	999999
		1781	R_GLCRt2rpp	0	999999
		1782	R_GLCRtex_back	0	999999
		1783	R_GLCRtex	0	999999
		1784	R_GLCS1	0	999999
		1785	R_GLCTR1	0	999999
		1786	R_GLCTR2	0	999999
		1787	R_GLCTR3	0	999999
		1788	R_GLCUR1Ptex_back	0	999999
		1789	R_GLCUR1Ptex	0	999999
		1790	R_GLCURt2rpp_back	0	999999
		1791	R_GLCURt2rpp	0	999999
		1792	R_GLCURtex_back	0	999999
		1793	R_GLCURtex	0	999999
		1794	R_GLCabcpp	0	999999
		1795	R_GLCptspp	0	999999
		1796	R_GLCt2pp	0	999999
		1797	R_GLCtex_back	0	999999
		1798	R_GLCtex	0	999999
		1799	R_GLCtexi	0	999999
		1800	R_GLDBRAN2	0	999999
		1801	R_GLGC	0	999999
		1802	R_GLNS	0	999999
		1803	R_GLNTRS	0	999999
		1804	R_GLNabcpp	0	999999
		1805	R_GLNtex_back	0	999999
		1806	R_GLNtex	0	999999
		1807	R_GLTPD_back	0	999999
		1808	R_GLTPD	0	999999
		1809	R_GLU5K	0	999999
		1810	R_GLUABUTt7pp_back	0	999999
		1811	R_GLUABUTt7pp	0	999999
		1812	R_GLUCYS	0	999999
		1813	R_GLUDC	0	999999
		1814	R_GLUDy_back	0	999999
		1815	R_GLUDy	0	999999
		1816	R_GLUN	0	999999
		1817	R_GLUNpp	0	999999
		1818	R_GLUPRT	0	999999
		1819	R_GLUR_back	0	999999
		1820	R_GLUR	0	999999
		1821	R_GLUSy	0	999999
		1822	R_GLUTRR	0	999999
		1823	R_GLUTRS	0	999999
		1824	R_GLUabcpp	0	999999
		1825	R_GLUt2rpp_back	0	999999
		1826	R_GLUt2rpp	0	999999
		1827	R_GLUt4pp	0	999999
		1828	R_GLUtex_back	0	999999
		1829	R_GLUtex	0	999999
		1830	R_GLXCL	0	999999
		1831	R_GLYALDtex_back	0	999999
		1832	R_GLYALDtex	0	999999
		1833	R_GLYALDtpp_back	0	999999
		1834	R_GLYALDtpp	0	999999
		1835	R_GLYAT_back	0	999999
		1836	R_GLYAT	0	999999
		1837	R_GLYBabcpp	0	999999
		1838	R_GLYBt2pp	0	999999
		1839	R_GLYBtex_back	0	999999
		1840	R_GLYBtex	0	999999
		1841	R_GLYC2Ptex_back	0	999999
		1842	R_GLYC2Ptex	0	999999
		1843	R_GLYC3Pabcpp	0	999999
		1844	R_GLYC3Pt6pp	0	999999
		1845	R_GLYC3Ptex_back	0	999999
		1846	R_GLYC3Ptex	0	999999
		1847	R_GLYCAt2rpp_back	0	999999
		1848	R_GLYCAt2rpp	0	999999
		1849	R_GLYCAtex_back	0	999999
		1850	R_GLYCAtex	0	999999
		1851	R_GLYCDx	0	999999
		1852	R_GLYCK	0	999999
		1853	R_GLYCK2	0	999999
		1854	R_GLYCL	0	999999
		1855	R_GLYCLTDx	0	999999
		1856	R_GLYCLTDy	0	999999
		1857	R_GLYCLTt2rpp_back	0	999999
		1858	R_GLYCLTt2rpp	0	999999
		1859	R_GLYCLTt4pp	0	999999
		1860	R_GLYCLTtex_back	0	999999
		1861	R_GLYCLTtex	0	999999
		1862	R_GLYCTO2	0	999999
		1863	R_GLYCTO3	0	999999
		1864	R_GLYCTO4	0	999999
		1865	R_GLYCtex_back	0	999999
		1866	R_GLYCtex	0	999999
		1867	R_GLYCtpp_back	0	999999
		1868	R_GLYCtpp	0	999999
		1869	R_GLYK	0	999999
		1870	R_GLYOX	0	999999
		1871	R_GLYOX3	0	999999
		1872	R_GLYTRS	0	999999
		1873	R_GLYt2pp	0	999999
		1874	R_GLYt4pp	0	999999
		1875	R_GLYtex_back	0	999999
		1876	R_GLYtex	0	999999
		1877	R_GMAND	0	999999
		1878	R_GMHEPAT	0	999999
		1879	R_GMHEPK	0	999999
		1880	R_GMHEPPA	0	999999
		1881	R_GMPR	0	999999
		1882	R_GMPS2	0	999999
		1883	R_GMPtex_back	0	999999
		1884	R_GMPtex	0	999999
		1885	R_GND	0	999999
		1886	R_GNK	0	999999
		1887	R_GOFUCR	0	999999
		1888	R_GP4GH	0	999999
		1889	R_GPDDA1	0	999999
		1890	R_GPDDA1pp	0	999999
		1891	R_GPDDA2	0	999999
		1892	R_GPDDA2pp	0	999999
		1893	R_GPDDA3	0	999999
		1894	R_GPDDA3pp	0	999999
		1895	R_GPDDA4	0	999999
		1896	R_GPDDA4pp	0	999999
		1897	R_GPDDA5	0	999999
		1898	R_GPDDA5pp	0	999999
		1899	R_GRTT	0	999999
		1900	R_GRXR	0	999999
		1901	R_GSNK	0	999999
		1902	R_GSNt2pp	0	999999
		1903	R_GSNtex_back	0	999999
		1904	R_GSNtex	0	999999
		1905	R_GSPMDA	0	999999
		1906	R_GSPMDS	0	999999
		1907	R_GTHOXtex_back	0	999999
		1908	R_GTHOXtex	0	999999
		1909	R_GTHOr_back	0	999999
		1910	R_GTHOr	0	999999
		1911	R_GTHRDHpp	0	999999
		1912	R_GTHRDabc2pp	0	999999
		1913	R_GTHRDabcpp	0	999999
		1914	R_GTHRDtex_back	0	999999
		1915	R_GTHRDtex	0	999999
		1916	R_GTHS	0	999999
		1917	R_GTPCI	0	999999
		1918	R_GTPCII2	0	999999
		1919	R_GTPDPDP	0	999999
		1920	R_GTPDPK	0	999999
		1921	R_GTPHs	0	999999
		1922	R_GTPtex_back	0	999999
		1923	R_GTPtex	0	999999
		1924	R_GUAD	0	999999
		1925	R_GUAPRT	0	999999
		1926	R_GUAt2pp	0	999999
		1927	R_GUAtex_back	0	999999
		1928	R_GUAtex	0	999999
		1929	R_GUAtpp_back	0	999999
		1930	R_GUAtpp	0	999999
		1931	R_GUI1_back	0	999999
		1932	R_GUI1	0	999999
		1933	R_GUI2_back	0	999999
		1934	R_GUI2	0	999999
		1935	R_GUR1PPpp	0	999999
		1936	R_H2O2tex_back	0	999999
		1937	R_H2O2tex	0	999999
		1938	R_H2Otex_back	0	999999
		1939	R_H2Otex	0	999999
		1940	R_H2Otpp_back	0	999999
		1941	R_H2Otpp	0	999999
		1942	R_H2SO	0	999999
		1943	R_H2St1pp	0	999999
		1944	R_H2Stex_back	0	999999
		1945	R_H2Stex	0	999999
		1946	R_H2tex_back	0	999999
		1947	R_H2tex	0	999999
		1948	R_H2tpp_back	0	999999
		1949	R_H2tpp	0	999999
		1950	R_HACD1i	0	999999
		1951	R_HACD2i	0	999999
		1952	R_HACD3i	0	999999
		1953	R_HACD4i	0	999999
		1954	R_HACD5i	0	999999
		1955	R_HACD6i	0	999999
		1956	R_HACD7i	0	999999
		1957	R_HACD8i	0	999999
		1958	R_HBZOPT	0	999999
		1959	R_HCINNMt2rpp_back	0	999999
		1960	R_HCINNMt2rpp	0	999999
		1961	R_HCINNMtex_back	0	999999
		1962	R_HCINNMtex	0	999999
		1963	R_HCO3E_back	0	999999
		1964	R_HCO3E	0	999999
		1965	R_HCYSMT	0	999999
		1966	R_HCYSMT2	0	999999
		1967	R_HDCAtexi	0	999999
		1968	R_HDCEAtexi	0	999999
		1969	R_HDCOAI	0	999999
		1970	R_HEMEOS	0	999999
		1971	R_HEPK1	0	999999
		1972	R_HEPK2	0	999999
		1973	R_HEPT1	0	999999
		1974	R_HEPT2	0	999999
		1975	R_HEPT3	0	999999
		1976	R_HEPT4	0	999999
		1977	R_HETZK	0	999999
		1978	R_HEX1	0	999999
		1979	R_HEX4	0	999999
		1980	R_HEX7	0	999999
		1981	R_HEXt2rpp_back	0	999999
		1982	R_HEXt2rpp	0	999999
		1983	R_HG2abcpp	0	999999
		1984	R_HG2t3pp	0	999999
		1985	R_HG2tex_back	0	999999
		1986	R_HG2tex	0	999999
		1987	R_HISTD	0	999999
		1988	R_HISTP	0	999999
		1989	R_HISTRS	0	999999
		1990	R_HISabcpp	0	999999
		1991	R_HISt2rpp_back	0	999999
		1992	R_HISt2rpp	0	999999
		1993	R_HIStex_back	0	999999
		1994	R_HIStex	0	999999
		1995	R_HKNDDH	0	999999
		1996	R_HKNTDH	0	999999
		1997	R_HMBS	0	999999
		1998	R_HMPK1	0	999999
[truncated: 1,236 more rows]

## Sheet: Lactococcus lactis
		Constraints on metabolic network of Lactococcus lactis
Reaction Number	Reaction Name	Lower bound	Upper bound
1	glk_1	0	1000000
2	pgiA_1	0	1000000
3	pgiA_1_back	0	1000000
4	pfk_1	0	1000000
5	fbp_1	0	1000000
6	fbaA_1	0	1000000
7	fbaA_1_back	0	1000000
8	tpiA_1	0	1000000
9	tpiA_1_back	0	1000000
10	gapA_1	0	1000000
11	gapA_1_back	0	1000000
12	gapB_1	0	1000000
13	gapB_1_back	0	1000000
14	pgk_1	0	1000000
15	pgk_1_back	0	1000000
16	pgmB_1	0	1000000
17	pgmB_1_back	0	1000000
18	pmg_1	0	1000000
19	pmg_1_back	0	1000000
20	yjhF_1	0	1000000
21	yjhF_1_back	0	1000000
22	yrjI_1	0	1000000
23	yrjI_1_back	0	1000000
24	enoA_1	0	1000000
25	enoA_1_back	0	1000000
26	enoB_1	0	1000000
27	enoB_1_back	0	1000000
28	pyk_1	0	1000000
29	xylM_1	0	1000000
30	xylM_1_back	0	1000000
31	xylM_2	0	1000000
32	xylM_2_back	0	1000000
33	xylM_3	0	1000000
34	xylM_3_back	0	1000000
35	xylM_4	0	1000000
36	xylM_4_back	0	1000000
37	xylM_5	0	1000000
38	xylM_5_back	0	1000000
39	bglA_1	0	1000000
40	bglA_2	0	1000000
41	bglA_3	0	1000000
42	zwf_1	0	1000000
43	zwf_1_back	0	1000000
44	unk_1	0	1000000
45	gnd_1	0	1000000
46	gntZ_1	0	1000000
47	rpe_1	0	1000000
48	rpe_1_back	0	1000000
49	rpiA_1	0	1000000
50	rpiA_1_back	0	1000000
51	tkt_1	0	1000000
52	tkt_1_back	0	1000000
53	unk_2	0	1000000
54	unk_2_back	0	1000000
55	tkt_2	0	1000000
56	tkt_2_back	0	1000000
57	deoB_1	0	1000000
58	deoB_1_back	0	1000000
59	deoC_1	0	1000000
60	deoC_1_back	0	1000000
61	rbsK_2	0	1000000
62	deoB_2	0	1000000
63	deoB_2_back	0	1000000
64	prsB_1	0	1000000
65	prsA_1	0	1000000
66	gntK_1	0	1000000
67	ldh_1	0	1000000
68	ldh_1_back	0	1000000
69	ldhB_1	0	1000000
70	ldhB_1_back	0	1000000
71	ldhX_1	0	1000000
72	ldhX_1_back	0	1000000
73	pfl_1	0	1000000
74	pfl_1_back	0	1000000
75	pdhA_1	0	0
76	pdhB_1	0	0
77	pdhC_1	0	1000000
78	pdhD_1	0	1000000
79	adhE_1	0	1000000
80	adhE_1_back	0	1000000
81	adhA_1	0	1000000
82	pta_1	0	1000000
83	pta_1_back	0	1000000
84	ackA2_1	0	1000000
85	ackA2_1_back	0	1000000
86	ackA1_1	0	1000000
87	ackA1_1_back	0	1000000
88	noxC_1	0	1000000
89	noxD_1	0	1000000
90	noxE_1	0	1000000
91	poxL_1	0	0
92	noxA_1	0	1000000
93	noxB_1	0	1000000
94	mleS_1	0	1000000
95	mae_1	0	1000000
96	pycA_1	0	1000000
97	pycA_1_back	0	1000000
98	DIPHOS	0	1000000
99	gltA_1	0	1000000
100	gltA_1_back	0	1000000
101	citB_1	0	1000000
102	citB_1_back	0	1000000
103	icd_1	0	1000000
104	frdC_1	0	1000000
105	frdC_1_back	0	1000000
106	unk_4	0	1000000
107	unk_5	0	1000000
108	unk_5_back	0	1000000
109	uxaC_1	0	1000000
110	uxaC_1_back	0	1000000
111	uxaC_2	0	1000000
112	uxaC_2_back	0	1000000
113	uxuB_1	0	1000000
114	uxuB_1_back	0	1000000
115	uxuB_2	0	1000000
116	uxuB_2_back	0	1000000
117	uxuA_1	0	1000000
118	uxuA_1_back	0	1000000
119	kdgK_1	0	1000000
120	kdgK_1_back	0	1000000
121	kdgA_1	0	1000000
122	kdgA_1_back	0	1000000
123	xylA_1	0	1000000
124	xylB_1	0	1000000
125	pfk_2	0	1000000
126	pfk_2_back	0	1000000
127	mtlD_1	0	1000000
128	mtlD_1_back	0	1000000
129	pmi_1	0	1000000
130	pmi_1_back	0	1000000
131	scrK_1	0	1000000
132	scrK_1_back	0	1000000
133	galM_1	0	1000000
134	galM_1_back	0	1000000
135	galK_1	0	1000000
136	galT_1	0	1000000
137	galE_1	0	1000000
138	galE_1_back	0	1000000
139	ycbD_1	0	1000000
140	ycbD_1_back	0	1000000
141	hasC_1	0	1000000
142	hasC_1_back	0	1000000
143	femD_1	0	1000000
144	femD_1_back	0	1000000
145	unk_10	0	1000000
146	unk_10_back	0	1000000
147	lacC_1	0	1000000
148	lacC_1_back	0	1000000
149	unk_11	0	1000000
150	unk_11_back	0	1000000
151	lacZ_1	0	1000000
152	lacG_1	0	1000000
153	aldB_1	0	1000000
154	aldB_1_back	0	1000000
155	butB_1	0	1000000
156	butB_1_back	0	1000000
157	chem_1	0	1000000
158	butA_1	0	1000000
159	citE_1	0	1000000
160	unk_16	0	1000000
161	xynB_1	0	1000000
162	xynB_1_back	0	1000000
163	xynB_2	0	1000000
164	xynB_2_back	0	1000000
165	unk_61	0	1000000
166	unk_62	0	1000000
167	unk_63	0	1000000
168	unk_64	0	1000000
169	unk_64_back	0	1000000
170	gltB_1	0	1000000
171	gltB_1_back	0	1000000
172	gltD_1	0	1000000
173	gltD_1_back	0	1000000
174	carB_1	0	1000000
175	carA_1	0	1000000
176	glmS_1	0	1000000
177	glmS_1_back	0	1000000
178	glnA_1	0	1000000
179	gadB_1	0	1000000
180	nadE_1	0	1000000
181	aspB_1	0	1000000
182	aspB_1_back	0	1000000
183	aspC_1	0	1000000
184	aspC_1_back	0	1000000
185	ansB_1	0	1000000
186	asnB_1	0	1000000
187	asnH_1	0	1000000
188	racD_1	0	1000000
189	racD_1_back	0	1000000
190	unk_18	0	1000000
191	dal_1	0	1000000
192	dal_1_back	0	1000000
193	serA_1	0	1000000
194	serA_1_back	0	1000000
195	serC_1	0	1000000
196	serC_1_back	0	1000000
197	serB_1	0	1000000
198	serB_1_back	0	1000000
199	sdaB_1	0	1000000
200	sdaA_1	0	1000000
201	glyA_1	0	1000000
202	glyA_1_back	0	1000000
203	unk_19	0	1000000
204	unk_19_back	0	1000000
205	thrA_1	0	1000000
206	asd_1	0	1000000
207	asd_1_back	0	1000000
208	hom_1	0	1000000
209	hom_1_back	0	1000000
210	thrB_1	0	1000000
211	thrB_1_back	0	1000000
212	thrC_1	0	1000000
213	thrC_1_back	0	1000000
214	metA_1	0	1000000
215	metA_1_back	0	1000000
216	metB1_1	0	1000000
217	metB1_1_back	0	1000000
218	metB2_1	0	1000000
219	metB2_1_back	0	1000000
220	metC_1	0	1000000
221	metE_1	0	1000000
222	metE_1_back	0	1000000
223	metK_1	0	1000000
224	unk_20	0	1000000
225	unk_20_back	0	1000000
226	unk_21	0	1000000
227	unk_22	0	1000000
228	unk_22_back	0	1000000
229	unk_23	0	1000000
230	unk_24	0	1000000
231	unk_24_back	0	1000000
232	unk_25	0	1000000
233	unk_25_back	0	1000000
234	unk_26	0	1000000
235	unk_26_back	0	1000000
236	unk_27	0	1000000
237	unk_27_back	0	1000000
238	unk_28	0	1000000
239	unk_28_back	0	1000000
240	cysE_1	0	1000000
241	cysE_1_back	0	1000000
242	cysK_1	0	1000000
243	cysM_1	0	1000000
244	cysD_1	0	1000000
245	cysD_2	0	1000000
246	unk_29	0	1000000
247	unk_30	0	1000000
248	bcaT_1	0	1000000
249	bcaT_1_back	0	1000000
250	bcaT_2	0	1000000
251	bcaT_2_back	0	1000000
252	bcaT_3	0	1000000
253	bcaT_3_back	0	1000000
254	ilvA_1	0	1000000
255	ilvB_1	0	1000000
256	als_1	0	1000000
257	ilvN_1	0	1000000
258	ilvB_2	0	1000000
259	ilvC_1	0	1000000
260	ilvC_1_back	0	1000000
261	ilvC_2	0	1000000
262	ilvC_2_back	0	1000000
263	ilvD_1	0	1000000
264	ilvD_2	0	1000000
265	leuA_1	0	1000000
266	leuC_1	0	1000000
267	leuC_1_back	0	1000000
268	leuD_1	0	1000000
269	leuD_1_back	0	1000000
270	leuB_1	0	1000000
271	dapA_1	0	1000000
272	dapB_1	0	1000000
273	ychH_1	0	1000000
274	unk_31	0	1000000
275	unk_31_back	0	1000000
276	pepV_1	0	1000000
277	unk_32	0	1000000
278	unk_32_back	0	1000000
279	lysA_1	0	1000000
280	argJ_1	0	1000000
281	argB_1	0	1000000
282	argC_1	0	1000000
283	argC_1_back	0	1000000
284	argD_1	0	1000000
285	argD_1_back	0	1000000
286	argE_1	0	1000000
287	argJ_2	0	1000000
288	argF_1	0	1000000
289	argF_1_back	0	1000000
290	argG_1	0	1000000
291	argH_1	0	1000000
292	argH_1_back	0	1000000
293	arcA_1	0	1000000
294	arcC3_1	0	1000000
295	arcC3_1_back	0	1000000
296	arcC2_1	0	1000000
297	arcC2_1_back	0	1000000
298	arcC1_1	0	1000000
299	arcC1_1_back	0	1000000
300	proB_1	0	1000000
301	proA_1	0	1000000
302	proA_1_back	0	1000000
303	chem_2	0	1000000
304	chem_2_back	0	1000000
305	proC_1	0	1000000
306	proC_1_back	0	1000000
307	hisG_1	0	1000000
308	hisG_1_back	0	1000000
309	hisI_1	0	1000000
310	hisI_2	0	1000000
311	hisA_1	0	1000000
312	hisH_1	0	1000000
313	hisH_1_back	0	1000000
314	hisB_1	0	1000000
315	hisC_1	0	1000000
316	hisC_1_back	0	1000000
317	hisK_1	0	1000000
318	hisD_1	0	1000000
319	araT_1	0	1000000
320	araT_1_back	0	1000000
321	araT_2	0	1000000
322	araT_2_back	0	1000000
323	araT_3	0	1000000
324	araT_3_back	0	1000000
325	araT_4	0	1000000
326	araT_4_back	0	1000000
327	araT_5	0	1000000
328	araT_5_back	0	1000000
329	araT_6	0	1000000
330	araT_6_back	0	1000000
331	unk_33	0	1000000
332	unk_33_back	0	1000000
333	unk_34	0	1000000
334	araT_7	0	1000000
335	araT_7_back	0	1000000
336	araT_8	0	1000000
337	araT_8_back	0	1000000
338	araT_9	0	1000000
339	araT_9_back	0	1000000
340	araT_10	0	1000000
341	araT_10_back	0	1000000
342	araT_11	0	1000000
343	araT_11_back	0	1000000
344	araT_12	0	1000000
345	araT_12_back	0	1000000
346	unk_35	0	1000000
347	pdc_1	0	1000000
348	unk_37	0	1000000
349	araT_13	0	1000000
350	araT_13_back	0	1000000
351	araT_14	0	1000000
352	araT_14_back	0	1000000
353	araT_15	0	1000000
354	araT_15_back	0	1000000
355	araT_16	0	1000000
356	araT_16_back	0	1000000
357	araT_17	0	1000000
358	araT_17_back	0	1000000
359	araT_18	0	1000000
360	araT_18_back	0	1000000
361	ipd_1	0	1000000
362	unk_39	0	1000000
363	unk_40	0	1000000
364	aroF_1	0	1000000
365	aroH_1	0	1000000
366	aroB_1	0	1000000
367	aroD_1	0	1000000
368	aroD_1_back	0	1000000
369	aroE_1	0	1000000
370	aroE_1_back	0	1000000
371	aroK_1	0	1000000
372	aroA_1	0	1000000
373	aroA_1_back	0	1000000
374	aroC_1	0	1000000
375	trpE_1	0	1000000
376	trpG_1	0	1000000
377	trpD_1	0	1000000
378	trpD_1_back	0	1000000
379	trpF_1	0	1000000
380	trpC_1	0	1000000
381	trpA_1	0	1000000
382	trpA_1_back	0	1000000
383	trpB_1	0	1000000
384	trpB_1_back	0	1000000
385	ywiC_1	0	1000000
386	ywiC_1_back	0	1000000
387	pheA_1	0	1000000
388	pheA_1_back	0	1000000
389	ywiC_2	0	1000000
390	ywiC_2_back	0	1000000
391	tyrA_1	0	1000000
392	tyrA_1_back	0	1000000
393	purF_1	0	1000000
394	purD_1	0	1000000
395	purD_1_back	0	1000000
396	purN_1	0	1000000
397	purL_1	0	1000000
398	purQ_1	0	1000000
399	purM_1	0	1000000
400	purE_1	0	1000000
401	purE_1_back	0	1000000
402	purK_1	0	1000000
403	purK_1_back	0	1000000
404	purC_1	0	1000000
405	purC_1_back	0	1000000
406	purB_1	0	1000000
407	purB_1_back	0	1000000
408	purH_1	0	1000000
409	purH_2	0	1000000
410	purH_2_back	0	1000000
411	purA_1	0	1000000
412	purA_1_back	0	1000000
413	purB_2	0	1000000
414	purB_2_back	0	1000000
415	adk_1	0	1000000
416	adk_1_back	0	1000000
417	adk_2	0	1000000
418	adk_2_back	0	1000000
419	ADPk_1	0	1000000
420	ADPk_1_back	0	1000000
421	ADPk_2	0	1000000
422	ADPk_2_back	0	1000000
423	guaB_1	0	1000000
424	guaA_1	0	1000000
425	guaC_1	0	1000000
426	hprT_1	0	1000000
427	hprT_1_back	0	1000000
428	hpt_1	0	1000000
429	hpt_1_back	0	1000000
430	hprT_2	0	1000000
431	hprT_2_back	0	1000000
432	hpt_2	0	1000000
433	hpt_2_back	0	1000000
434	gmk_1	0	1000000
435	gmk_1_back	0	1000000
436	gmk_2	0	1000000
437	gmk_2_back	0	1000000
438	GDPk_1	0	1000000
439	GDPk_1_back	0	1000000
440	GDPk_2	0	1000000
441	GDPk_2_back	0	1000000
442	nrdE_1	0	1000000
443	nrdF_1	0	1000000
444	nrdE_2	0	1000000
445	nrdF_2	0	1000000
446	nrdD_1	0	1000000
447	nrdD_2	0	1000000
448	deoD_1	0	1000000
449	deoD_1_back	0	1000000
450	deoD_2	0	1000000
451	deoD_2_back	0	1000000
452	deoD_3	0	1000000
453	deoD_3_back	0	1000000
454	deoD_4	0	1000000
455	deoD_4_back	0	1000000
456	deoD_5	0	1000000
457	deoD_5_back	0	1000000
458	apt_1	0	1000000
459	apt_1_back	0	1000000
460	dukB_1	0	1000000
461	dukA_1	0	1000000
462	dukB_2	0	1000000
463	dukA_2	0	1000000
464	add_1	0	1000000
465	add_2	0	1000000
466	xpt_1	0	1000000
467	xpt_1_back	0	1000000
468	unk_65	0	1000000
469	pyrB_1	0	1000000
470	pyrB_1_back	0	1000000
471	pyrC_1	0	1000000
472	pyrC_1_back	0	1000000
473	pydB_1	0	1000000
474	pydB_2	0	1000000
475	pydB_2_back	0	1000000
476	pydA_1	0	1000000
477	pyrE_1	0	1000000
478	pyrE_1_back	0	1000000
479	pyrF_1	0	1000000
480	pyrH_1	0	1000000
481	pyrH_1_back	0	1000000
482	yeaB_2	0	1000000
483	yeaB_2_back	0	1000000
484	UDPk_1	0	1000000
485	UDPk_1_back	0	1000000
486	UDPk_2	0	1000000
487	pyrG_2	0	1000000
488	CDPk_1	0	1000000
489	CDPk_1_back	0	1000000
490	CDPk_2	0	1000000
491	CDPk_2_back	0	1000000
492	cmk_1	0	1000000
493	cmk_1_back	0	1000000
494	cmk_2	0	1000000
495	cmk_2_back	0	1000000
496	nrdE_3	0	1000000
497	nrdF_3	0	1000000
498	nrdE_4	0	1000000
499	nrdF_4	0	1000000
500	nrdD_3	0	1000000
501	nrdD_4	0	1000000
502	trxB2_1	0	1000000
503	trxB1_1	0	1000000
504	dcdA_1	0	1000000
505	udk_1	0	1000000
506	udk_2	0	1000000
507	udk_3	0	1000000
508	udk_4	0	1000000
509	cdd_1	0	1000000
510	cdd_2	0	1000000
511	udp_1	0	1000000
512	udp_1_back	0	1000000
513	udp_2	0	1000000
514	udp_2_back	0	1000000
515	upp_1	0	1000000
516	upp_1_back	0	1000000
517	pdp_1	0	1000000
518	pdp_1_back	0	1000000
519	pdp_2	0	1000000
520	pdp_2_back	0	1000000
521	pdp_3	0	1000000
522	pdp_3_back	0	1000000
523	dut_1	0	1000000
524	thyA_1	0	1000000
525	thyA_1_back	0	1000000
526	yfiG_1	0	1000000
527	yeaB_1	0	1000000
528	yeaB_1_back	0	1000000
529	TDPk_1	0	1000000
530	TDPk_1_back	0	1000000
531	nucA_1	0	1000000
532	nucA_2	0	1000000
533	nucA_3	0	1000000
534	nucA_4	0	1000000
535	nucA_5	0	1000000
536	nucA_6	0	1000000
537	nucA_7	0	1000000
538	nucA_8	0	1000000
539	nucA_9	0	1000000
540	nucA_10	0	1000000
541	nucA_11	0	1000000
542	rmlA_1	0	1000000
543	rmlA_1_back	0	1000000
544	rmlB_1	0	1000000
545	cpsM_1	0	1000000
546	rmlC_1	0	1000000
547	rmlC_1_back	0	1000000
548	bglS_1	0	1000000
549	bglS_2	0	1000000
550	trePP_1	0	1000000
551	trePP_1_back	0	1000000
552	pgiA_2	0	1000000
553	pgiA_2_back	0	1000000
554	mapA_1	0	1000000
555	agl_1	0	1000000
556	agl_2	0	1000000
557	nagB_1	0	1000000
558	nagB_1_back	0	1000000
559	nagA_1	0	1000000
560	nagA_1_back	0	1000000
561	femD_2	0	1000000
562	femD_2_back	0	1000000
563	glmU_1	0	1000000
564	glmU_2	0	1000000
565	glmU_2_back	0	1000000
566	murA1_1	0	1000000
567	murA1_1_back	0	1000000
568	murA2_1	0	1000000
569	murA2_1_back	0	1000000
570	murB_1	0	1000000
571	murC_1	0	1000000
572	murD_1	0	1000000
573	murE_1	0	1000000
574	ddl_1	0	1000000
575	murF_1	0	1000000
576	murI_1	0	1000000
577	murI_1_back	0	1000000
578	mraY_1	0	1000000
579	murG_1	0	1000000
580	lump_1	0	1000000
581	unk_42	0	1000000
582	bacA_1	0	1000000
583	bacA_1_back	0	1000000
584	accA_1	0	1000000
585	accB_1	0	1000000
586	accD_1	0	1000000
587	fabD_1	0	1000000
588	fabD_1_back	0	1000000
589	fabH_1	0	1000000
590	fabH_1_back	0	1000000
591	c140s_1	0	1000000
592	c141s_1	0	1000000
593	c160s_1	0	1000000
594	c161s_1	0	1000000
595	c180s_1	0	1000000
596	c181s_1	0	1000000
597	d190s_1	0	1000000
598	fadA_1	0	1000000
599	fadA_1_back	0	1000000
600	c140d_1	0	1000000
601	c160d_1	0	1000000
602	c180d_1	0	1000000
603	hmcM_1	0	1000000
604	hmcM_1_back	0	1000000
605	mvaA_1	0	1000000
606	yeaG_1	0	1000000
607	yebA_1	0	1000000
608	yeaH_1	0	1000000
609	yebB_1	0	1000000
610	yebB_1_back	0	1000000
611	ispA_1	0	1000000
612	ispA_2	0	1000000
613	uppS_1	0	1000000
614	ispB_1	0	1000000
615	preA_1	0	1000000
616	gpdA_1	0	1000000
617	gpdA_1_back	0	1000000
618	unk_43	0	1000000
619	unk_44	0	1000000
620	cdsA_1	0	1000000
621	cdsA_1_back	0	1000000
622	cdsA_2	0	1000000
623	cdsA_2_back	0	1000000
624	pgsA_1	0	1000000
625	pgsA_1_back	0	1000000
626	pgsA_2	0	1000000
627	pgsA_2_back	0	1000000
628	unk_45a	0	1000000
629	unk_45b	0	1000000
630	clsB_1	0	1000000
631	clsB_1_back	0	1000000
632	clsA_1	0	1000000
633	clsA_1_back	0	1000000
634	glpK_1	0	1000000
635	dgkA_1	0	1000000
636	unk_45	0	1000000
637	unk_46	0	1000000
638	unk_47	0	1000000
639	lump_2	0	1000000
640	lump_3	0	1000000
641	lump_4	0	1000000
642	bPOLYS	0	1000000
643	tagD2_1	0	1000000
644	tagD1_1	0	1000000
645	thiD_1	0	1000000
646	thiD_2	0	1000000
647	thiM_1	0	1000000
648	thiE_1	0	1000000
649	ribA_1	0	1000000
650	ribG_1	0	1000000
651	ribG_2	0	1000000
652	ribB_1	0	1000000
653	ribH_1	0	1000000
654	ribC_1	0	1000000
655	ribC_2	0	1000000
656	unk_53	0	1000000
657	ylaE_1	0	1000000
658	ppnK_1	0	1000000
659	unk_54	0	1000000
660	unk_55	0	1000000
661	unk_56	0	1000000
662	ylaE_2	0	1000000
663	ylaE_2_back	0	1000000
664	panE_1	0	1000000
665	panE_1_back	0	1000000
666	coaA_1	0	1000000
667	kdtB_1	0	1000000
668	kdtB_1_back	0	1000000
669	yggA_1	0	1000000
670	acpS_1	0	1000000
671	acpS_1_back	0	1000000
672	acpD_1	0	1000000
673	acpD_1_back	0	1000000
674	ydiD_1	0	1000000
675	ydiD_1_back	0	1000000
676	folE_1	0	1000000
677	unk_49	0	1000000
678	folB_1	0	1000000
679	folE_2	0	1000000
680	pabB_1	0	1000000
681	pabA_1	0	1000000
682	folP_1	0	1000000
683	folC_1	0	1000000
684	dfrA_1	0	1000000
685	dfrA_2	0	1000000
686	dfrA_2_back	0	1000000
687	fhs_1	0	1000000
688	fhs_1_back	0	1000000
689	folD_1	0	1000000
690	folD_1_back	0	1000000
691	folD_2	0	1000000
692	folD_2_back	0	1000000
693	metF_1	0	1000000
694	menD_1	0	1000000
695	menF_1	0	1000000
696	menF_1_back	0	1000000
697	menC_1	0	1000000
698	menE_1	0	1000000
699	menB_1	0	1000000
700	menA_1	0	1000000
701	ubiE_1	0	1000000
702	unk_48	0	1000000
703	unk_48_back	0	1000000
704	gshR_1	0	1000000
705	gpo_1	0	1000000
706	pcaC_1	0	1000000
707	sodA_1	0	1000000
708	ceo_1	0	1000000
709	ceo_2	0	1000000
710	xylH_1	0	1000000
711	xylH_1_back	0	1000000
712	ATPp_1	0	1000000
713	ptnC_1	0	1000000
714	ptnD_1	0	1000000
715	ptnAB_1	0	1000000
716	mtlA_1	0	1000000
717	mtlF_1	0	1000000
718	fruA_1	0	1000000
719	ptnC_2	0	1000000
720	ptnD_2	0	1000000
721	ptnAB_2	0	1000000
722	yleD_1	0	1000000
723	yleD_2	0	1000000
724	ptbA_2	0	1000000
725	ptbA_3	0	1000000
726	mtlA_2	0	1000000
727	mtlF_2	0	1000000
728	ptnC_3	0	1000000
729	ptnD_3	0	1000000
730	ptnAB_3	0	1000000
731	ptnC_4	0	1000000
732	ptnD_4	0	1000000
733	ptnAB_4	0	1000000
734	celB_1	0	1000000
735	ptcB_1	0	1000000
736	ptcA_1	0	1000000
737	ptcC_1	0	1000000
738	ptLACT_1	0	1000000
739	ptGALC_1	0	1000000
740	ptMALT_1	0	1000000
741	ptnD_5	0	1000000
742	ptnAB_5	0	1000000
743	ptnC_5	0	1000000
744	pGLUC_1	0	0
745	gntP_1	0	1000000
746	gntP_1_back	0	1000000
747	lacS_1	0	1000000
748	lacS_1_back	0	1000000
749	maeP_1	0	1000000
750	maeP_1_back	0	1000000
751	malF_1	0	1000000
752	malF_1_back	0	1000000
753	malG_1	0	1000000
754	malG_1_back	0	1000000
755	rbsC_1	0	1000000
756	rbsC_1_back	0	1000000
757	rbsD_1	0	1000000
758	rbsD_1_back	0	1000000
759	uxuT_1	0	1000000
760	uxuT_1_back	0	1000000
761	xylT_1	0	1000000
762	xylT_1_back	0	1000000
763	xynT_1	0	1000000
764	xynT_1_back	0	1000000
765	pGALC_1	0	1000000
766	pGALC_1_back	0	1000000
767	pSUCR_1	0	1000000
768	pSUCR_1_back	0	1000000
769	arcD1_1	0	1000000
770	arcD2_1	0	1000000
771	brnQ_1	0	1000000
772	brnQ_1_back	0	1000000
773	brnQ_2	0	1000000
774	brnQ_2_back	0	1000000
775	brnQ_3	0	1000000
776	brnQ_3_back	0	1000000
777	busAB_1	0	1000000
778	choS_1	0	1000000
779	gadC_1	0	1000000
780	glnP_1	0	1000000
781	gltP_1	0	1000000
782	gltS_1	0	1000000
783	gltS_2	0	1000000
784	pALA_1	0	1000000
785	pALA_1_back	0	1000000
786	pGLY_1	0	1000000
787	pGLY_1_back	0	1000000
788	pSER_1	0	1000000
789	pSER_1_back	0	1000000
790	pTHR_1	0	1000000
791	pTHR_1_back	0	1000000
792	lysP_1	0	1000000
793	lysP_1_back	0	1000000
794	lysQ_1	0	1000000
795	lysQ_1_back	0	1000000
796	pPHE_1	0	1000000
797	pPHE_1_back	0	1000000
798	pTYR_1	0	1000000
799	pTYR_1_back	0	1000000
800	pTRP_1	0	1000000
801	pTRP_1_back	0	1000000
802	pHIS_1	0	1000000
803	pHIS_1_back	0	1000000
804	pCYS_1	0	1000000
805	pCYS_1_back	0	1000000
806	pMET_1	0	1000000
807	pMET_1_back	0	1000000
808	pASP_1	0	1000000
809	pASP_1_back	0	1000000
810	pASN_1	0	1000000
811	pASN_1_back	0	1000000
812	pPRO_1	0	1000000
813	pPRO_1_back	0	1000000
814	dtpT_1	0	1000000
815	dtpT_2	0	1000000
816	dtpP_1	0	1000000
817	dtpP_2	0	1000000
818	potC_1	0	1000000
819	potB_1	0	1000000
820	potC_2	0	1000000
821	potB_2	0	1000000
822	pbuX_1	0	1000000
823	pbuX_1_back	0	1000000
824	pyrP_1	0	1000000
825	pyrP_1_back	0	1000000
826	pCYST_1	0	1000000
827	pCYST_1_back	0	1000000
828	pADE_1	0	1000000
829	pADE_1_back	0	1000000
830	pGNN_1	0	1000000
831	pGNN_1_back	0	1000000
832	pHYXN_1	0	1000000
833	pHYXN_1_back	0	1000000
834	pTHI_1	0	1000000
835	pRIBF_1	0	1000000
836	pPAN_1	0	1000000
837	pFOL_1	0	1000000
838	pNICO_1	0	1000000
839	pBIOT_1	0	1000000
840	pPYRO_1	0	1000000
841	pC140_1	0	1000000
842	pC160_1	0	1000000
843	pC180_1	0	1000000
844	glpF1_1	0	1000000
845	glpF1_1_back	0	1000000
846	glpF2_1	0	1000000
847	glpF2_1_back	0	1000000
848	glpT_1	0	1000000
849	glpT_1_back	0	1000000
850	mleP_1	0	1000000
851	mleP_1_back	0	1000000
852	pLCTT_1	0	1000000
853	pLCTT_1_back	0	1000000
854	pPYR_1	0	1000000
855	pPYR_1_back	0	1000000
856	pFORM_1	0	1000000
857	pFORM_1_back	0	1000000
858	pAALD_1	0	1000000
859	pAALD_1_back	0	1000000
860	pETOH_1	0	1000000
861	pETOH_1_back	0	1000000
862	pACET_1	0	1000000
863	pACET_1_back	0	1000000
864	pBDOH_1	0	1000000
865	pBDOH_1_back	0	1000000
866	pDTYL_1	0	1000000
867	pDTYL_1_back	0	1000000
868	pACTN_1	0	1000000
869	pACTN_1_back	0	1000000
870	pALCTT_1	0	1000000
871	pALCTT_1_back	0	1000000
872	pGABA_1	0	1000000
873	pMTTL_1	0	1000000
874	pMTAL_1	0	1000000
875	p3MOB_1	0	1000000
876	p3MOP_1	0	1000000
877	p4MOP_1	0	1000000
878	pHPL_1	0	1000000
879	pHPA_1	0	1000000
880	pPLCT_1	0	1000000
881	pPACT_1	0	1000000
882	pI3A_1	0	1000000
883	pI3L_1	0	1000000
884	pI3CA_1	0	1000000
885	yafB_1	0	1000000
886	amtB_1	0	1000000
887	amtB_1_back	0	1000000
888	nah_1	0	1000000
889	nah_1_back	0	1000000
890	pCO2_1	0	1000000
891	pCO2_1_back	0	1000000
892	pO2_1	0	1000000
893	pO2_1_back	0	1000000
894	pstC_1	0	1000000
895	pstC_2	0	1000000
896	GLUCextI	0	variable
897	GLUCextO	0	0
898	FRUTextI	0	0
899	FRUTextO	0	1000000
900	MANNextI	0	0
901	MANNextO	0	1000000
902	SUCRextI	0	0
903	SUCRextO	0	1000000
904	TRHLextI	0	0
905	TRHLextO	0	1000000
906	SALCextI	0	0
907	SALCextO	0	1000000
908	ARBTextI	0	0
909	ARBTextO	0	1000000
910	MNTLextI	0	0
911	MNTLextO	0	1000000
912	GLUMextI	0	0
913	GLUMextO	0	1000000
914	CELBextI	0	0
915	CELBextO	0	1000000
916	LACTextI	0	0
917	LACTextO	0	1000000
918	GALCextI	0	0
919	GALCextO	0	1000000
920	MALTextI	0	0
921	MALTextO	0	1000000
922	GLCNextI	0	0
923	GLCNextO	0	1000000
924	MALAextI	0	0
925	MALAextO	0	1000000
926	RIBextI	0	0
927	RIBextO	0	1000000
928	GLNTextI	0	0
929	GLNTextO	0	1000000
930	XYLextI	0	0
931	XYLextO	0	1000000
932	XYLANextI	0	0
933	XYLANextO	0	1000000
934	ARGextI	0	0.294
935	ARGextO	0	1000000
936	ORNextI	0	0
937	ORNextO	0	1000000
938	LEUextI	0	0.622
939	LEUextO	0	1000000
940	ILEextI	0	0.438
941	ILEextO	0	1000000
942	VALextI	0	0.52
943	VALextO	0	1000000
944	BETextI	0	0
945	BETextO	0	1000000
946	CHOextI	0	0
947	CHOextO	0	1000000
948	GLUextI	0	0.448
949	GLUextO	0	1000000
950	GABAextI	0	0
951	GABAextO	0	1000000
952	GLNextI	0	0.46
953	GLNextO	0	1000000
954	ALAextI	0	1.146
955	ALAextO	0	1000000
956	GLYextI	0	0.664
957	GLYextO	0	1000000
958	SERextI	0	0.368
959	SERextO	0	1000000
960	THRextI	0	0.406
961	THRextO	0	1000000
962	LYSextI	0	0.708
963	LYSextO	0	1000000
964	PHEextI	0	0.27
965	PHEextO	0	1000000
966	TYRextI	0	0.192
967	TYRextO	0	1000000
968	TRPextI	0	0.118
969	TRPextO	0	1000000
970	HISextI	0	0.11
971	HISextO	0	1000000
972	CYSextI	0	0.246
973	CYSextO	0	1000000
974	METextI	0	0.176
975	METextO	0	1000000
976	ASPextI	0	0.41
977	ASPextO	0	1000000
978	ASNextI	0	0.424
979	ASNextO	0	1000000
980	PROextI	0	0.254
981	PROextO	0	1000000
982	SPRMextI	0	0
983	SPRMextO	0	1000000
984	PUTRextI	0	0
985	PUTRextO	0	1000000
986	XANextI	0	50
987	XANextO	0	0
988	URAextI	0	50
989	URAextO	0	0
990	CYSTextI	0	50
991	CYSTextO	0	0
992	ADEextI	0	50
993	ADEextO	0	0
994	GNNextI	0	50
995	GNNextO	0	0
996	HYXNextI	0	50
997	HYXNextO	0	0
998	THIextI	0	0
999	THIextO	0	0
1000	RIBFextI	0	0
1001	RIBFextO	0	0
1002	PANextI	0	0
1003	PANextO	0	0
1004	FOLextI	0	0
1005	FOLextO	0	0
1006	NICOextI	0	0
1007	NICOextO	0	0
1008	BIOTextI	0	0
1009	BIOTextO	0	0
1010	PYROextI	0	0
1011	PYROextO	0	0
1012	C140extI	0	0
1013	C140extO	0	0
1014	C160extI	0	0
1015	C160extO	0	0
1016	C180extI	0	0
1017	C180extO	0	0
1018	GLYCextI	0	0
1019	GLYCextO	0	1000000
1020	GLYC-3-PextI	0	0
1021	GLYC-3-PextO	0	1000000
1022	LCTTextI	0	0
1023	LCTTextO	0	1000000
1024	PYRextI	0	0
1025	PYRextO	0	1000000
1026	FORMextI	0	0
1027	FORMextO	0	1000000
1028	AALDextI	0	0
1029	AALDextO	0	1000000
1030	ETOHextI	0	0
1031	ETOHextO	0	1000000
1032	ACETextI	0	0
1033	ACETextO	0	1000000
1034	BDOHextI	0	0
1035	BDOHextO	0	1000000
1036	DTYLextI	0	0
1037	DTYLextO	0	1000000
1038	ACTNextI	0	0
1039	ACTNextO	0	1000000
1040	ALCTTextI	0	0
1041	ALCTTextO	0	1000000
1042	MTTLextI	0	0
1043	MTTLextO	0	1000000
1044	MTALextI	0	0
1045	MTALextO	0	1000000
1046	3MOBextI	0	0
1047	3MOBextO	0	1000000
1048	3MOPextI	0	0
1049	3MOPextO	0	1000000
1050	4MOPextI	0	0
1051	4MOPextO	0	1000000
1052	HPLextI	0	0
1053	HPLextO	0	1000000
1054	HPAextI	0	0
1055	HPAextO	0	1000000
1056	PLCTextI	0	0
1057	PLCTextO	0	1000000
1058	PACTextI	0	0
1059	PACTextO	0	1000000
1060	I3AextI	0	0
1061	I3AextO	0	1000000
1062	I3LextI	0	0
1063	I3LextO	0	1000000
1064	I3CAextI	0	0
1065	I3CAextO	0	1000000
1066	PiextI	0	1000000
1067	PiextO	0	1000000
1068	PPiextI	0	1000000
1069	PPiextO	0	1000000
1070	SLFextI	0	1000000
1071	SLFextO	0	1000000
1072	NH3extI	0	0
1073	NH3extO	0	1000000
1074	O2extI	0	0
1075	O2extO	0	1000000
1076	CO2extI	0	0
1077	CO2extO	0	1000000
1078	PROTass	0	1000000
1079	DNAass	0	1000000
1080	RNAass	0	1000000
1081	LIPass	0	1000000
1082	BIOMass	0	1000000
1083	ATPm	1	1

## Sheet: Saccharomyces cerevisiae
				Constraints on metabolic network of Escherichia coli
Reaction Number	Reaction Name	Lower bound	Upper bound
1	13BGH	0	999999
2	13BGHe	0	999999
3	13GS	0	999999
4	2DDA7Ptm	0	999999
5	2DDA7Ptm_back	0	999999
6	2DHPtm	0	999999
7	2DHPtm_back	0	999999
8	2MCITtm	0	999999
9	2MCITtm_back	0	999999
10	2OHPH_5tn	0	999999
11	2OHPH_5tn_back	0	999999
12	2OMPH_5tm	0	999999
13	2OMPH_5tm_back	0	999999
14	2OMPH_5tn	0	999999
15	2OMPH_5tn_back	0	999999
16	2OXOADPtim	0	999999
17	34HPPOR	0	999999
18	34HPPt2m	0	999999
19	34HPPt2m_back	0	999999
20	34HPPt2p	0	999999
21	34HPPt2p_back	0	999999
22	3C3HMPtm	0	999999
23	3C3HMPtm_back	0	999999
24	3C4MOPtm	0	999999
25	3C4MOPtm_back	0	999999
26	3DSPHR	0	999999
27	3HAO	0	999999
28	3MOBtm	0	999999
29	3MOBtm_back	0	999999
30	3MOPtm	0	999999
31	3MOPtm_back	0	999999
32	3OPHB_5tm	0	999999
33	3OPHB_5tm_back	0	999999
34	4ABUTNtm	0	999999
35	4ABUTNtm_back	0	999999
36	4ABUTtm	0	999999
37	4ABUTtm_back	0	999999
38	4ABZtm	0	999999
39	4ABZtm_back	0	999999
40	4H2OGLTtm	0	999999
41	4H2OGLTtm_back	0	999999
42	4H2OGLTtp	0	999999
43	4H2OGLTtp_back	0	999999
44	4HBZtm	0	999999
45	4HBZtm_back	0	999999
46	4HGLSDm	0	999999
47	4HGLSDm_back	0	999999
48	4HPRO_LTtm	0	999999
49	4HPRO_LTtm_back	0	999999
50	4HTHRS	0	999999
51	5AOPt2	0	999999
52	5AOPtm	0	999999
53	5AOPtm_back	0	999999
54	5MTHFtm	0	999999
55	5MTHFtm_back	0	999999
56	6PGLter	0	999999
57	6PGLter_back	0	999999
58	8AONNt2	0	999999
59	8AONNt2_back	0	999999
60	AABTN	0	999999
61	AASAD1	0	999999
62	AASAD2	0	999999
63	AATA	0	999999
64	AATA_back	0	999999
65	ABTA	0	999999
66	ABTt	0	999999
67	ABTt_back	0	999999
68	ABUTDm	0	999999
69	ABUTt2	0	999999
70	ACACT1	0	999999
71	ACACT1m	0	999999
72	ACACT4p	0	999999
73	ACACT5p	0	999999
74	ACACT6p	0	999999
75	ACACT7p	0	999999
76	ACACT8p	0	999999
77	ACACT9p	0	999999
78	ACALDt	0	999999
79	ACALDt_back	0	999999
80	ACCOACr	0	999999
81	ACCOACr_back	0	999999
82	ACGAM6PS	0	999999
83	ACGAM6PS_back	0	999999
84	ACGAMPM	0	999999
85	ACGAMPM_back	0	999999
86	ACGKm	0	999999
87	ACGSm	0	999999
88	ACHBSm	0	999999
89	ACLSm	0	999999
90	ACOAH	0	999999
91	ACOAO4p	0	999999
92	ACOAO5p	0	999999
93	ACOAO6p	0	999999
94	ACOAO7p	0	999999
95	ACOAO8p	0	999999
96	ACOAO9p	0	999999
97	ACOATA	0	999999
98	ACOATA_back	0	999999
99	ACOATAm	0	999999
100	ACOATAm_back	0	999999
101	ACONT	0	999999
102	ACONT_back	0	999999
103	ACONTm	0	999999
104	ACONTm_back	0	999999
105	ACOTAim	0	999999
106	ACP1e	0	999999
107	ACPSm	0	999999
108	ACRNtm	0	999999
109	ACRNtp	0	999999
110	ACS	0	999999
111	ACSm	0	999999
112	ACSp	0	999999
113	ACt2r	0	999999
114	ACt2r_back	0	999999
115	ACtm	0	999999
116	ACtm_back	0	999999
117	ACtp	0	999999
118	ACtp_back	0	999999
119	ADA	0	999999
120	ADCL	0	999999
121	ADCS	0	999999
122	ADD	0	999999
123	ADEt2	0	999999
124	ADEtm	0	999999
125	ADEtm_back	0	999999
126	ADHAPR_SC	0	999999
127	ADK1	0	999999
128	ADK1_back	0	999999
129	ADK1m	0	999999
130	ADK1m_back	0	999999
131	ADK3	0	999999
132	ADK3_back	0	999999
133	ADK3m	0	999999
134	ADK3m_back	0	999999
135	ADK4	0	999999
136	ADK4_back	0	999999
137	ADK4m	0	999999
138	ADK4m_back	0	999999
139	ADMDC	0	999999
140	ADNCYC	0	999999
141	ADNK1	0	999999
142	ADNUC	0	999999
143	ADNt2	0	999999
144	ADPT	0	999999
145	ADSK	0	999999
146	ADSL1r	0	999999
147	ADSL1r_back	0	999999
148	ADSL2r	0	999999
149	ADSL2r_back	0	999999
150	ADSS	0	999999
151	AGAT_SC	0	999999
152	AGPRim	0	999999
153	AGT	0	999999
154	AGT_back	0	999999
155	AHCYStm	0	999999
156	AHCYStm_back	0	999999
157	AHCYStn	0	999999
158	AHCYStn_back	0	999999
159	AHCi	0	999999
160	AHMMPS	0	999999
161	AHSERL	0	999999
162	AHSERL2	0	999999
163	AICART	0	999999
164	AICART_back	0	999999
165	AIRCr	0	999999
166	AIRCr_back	0	999999
167	AKGDam	0	999999
168	AKGDam_back	0	999999
169	AKGDbm	0	999999
170	AKGMAL	0	999999
171	AKGMAL_back	0	999999
172	AKGt2n	0	999999
173	AKGt2n_back	0	999999
174	AKGt2r	0	999999
175	AKGt2r_back	0	999999
176	AKP1	0	999999
177	ALASm	0	999999
178	ALATA_L	0	999999
179	ALATA_L_back	0	999999
180	ALATA_Lm	0	999999
181	ALATA_Lm_back	0	999999
182	ALATRS	0	999999
183	ALAt2r	0	999999
184	ALAt2r_back	0	999999
185	ALCD19y	0	999999
186	ALCD2m	0	999999
187	ALCD2m_back	0	999999
188	ALCD2x	0	999999
189	ALCD2x_back	0	999999
190	ALDD19x	0	999999
191	ALDD20xm	0	999999
192	ALDD20y	0	999999
193	ALDD20ym	0	999999
194	ALDD2xm	0	999999
195	ALDD2y	0	999999
196	ALDD2ym	0	999999
197	ALLTAHr	0	999999
198	ALLTAHr_back	0	999999
199	ALLTNr	0	999999
200	ALLTNr_back	0	999999
201	ALLTNti	0	999999
202	ALLTTti	0	999999
203	ALPHNH	0	999999
204	AM6SAD	0	999999
205	AMAOTr	0	999999
206	AMAOTr_back	0	999999
207	AMETt2	0	999999
208	AMETtm	0	999999
209	AMETtm_back	0	999999
210	AMETtn	0	999999
211	AMETtn_back	0	999999
212	AMID	0	999999
213	AMID2	0	999999
214	AMID3	0	999999
215	AMPDA	0	999999
216	AMPN	0	999999
217	ANPRT	0	999999
218	ANS	0	999999
219	AP4AHr	0	999999
220	AP4AHr_back	0	999999
221	APRAUR	0	999999
222	APRTO2	0	999999
223	ARAB1D1	0	999999
224	ARAB1D2	0	999999
225	ARABR	0	999999
226	ARAB_Dt	0	999999
227	ARAB_Dt_back	0	999999
228	ARAB_Lt	0	999999
229	ARAB_Lt_back	0	999999
230	ARGN	0	999999
231	ARGSL	0	999999
232	ARGSL_back	0	999999
233	ARGSSr	0	999999
234	ARGSSr_back	0	999999
235	ARGTRS	0	999999
236	ARGTRSm	0	999999
237	ARGt2m	0	999999
238	ARGt2m_back	0	999999
239	ARGt2r	0	999999
240	ARGt2r_back	0	999999
241	ARMT	0	999999
242	ASADi	0	999999
243	ASNN	0	999999
244	ASNNe	0	999999
245	ASNS1	0	999999
246	ASNTRS	0	999999
247	ASNTRSm	0	999999
248	ASNt2m	0	999999
249	ASNt2m_back	0	999999
250	ASNt2r	0	999999
251	ASNt2r_back	0	999999
252	ASP1DC	0	999999
253	ASPCTn	0	999999
254	ASPGLUtp	0	999999
255	ASPGLUtp_back	0	999999
256	ASPKi	0	999999
257	ASPOcm	0	999999
258	ASPTA	0	999999
259	ASPTA_back	0	999999
260	ASPTAm	0	999999
261	ASPTAm_back	0	999999
262	ASPTAp	0	999999
263	ASPTAp_back	0	999999
264	ASPTRS	0	999999
265	ASPTRSm	0	999999
266	ASPt2m	0	999999
267	ASPt2m_back	0	999999
268	ASPt2n	0	999999
269	ASPt2n_back	0	999999
270	ASPt2r	0	999999
271	ASPt2r_back	0	999999
272	ATP2tp_H	0	999999
273	ATPATF1	0	999999
274	ATPATF2	0	999999
275	ATPATF3	0	999999
276	ATPM	1	1
277	ATPPRT	0	999999
278	ATPS	0	999999
279	ATPS3g	0	999999
280	ATPS3m	0	999999
281	ATPS3v	0	999999
282	ATPtm_H	0	999999
283	ATPtp_H	0	999999
284	BPNT	0	999999
285	BTNt2i	0	999999
286	BTSr	0	999999
287	BTSr_back	0	999999
288	C14STR	0	999999
289	C22STDS	0	999999
290	C24STRer	0	999999
291	C3STDH1	0	999999
292	C3STDH2	0	999999
293	C3STKR1	0	999999
294	C3STKR2	0	999999
295	C4STMO1	0	999999
296	C4STMO2	0	999999
297	C5STDS	0	999999
298	C8STI	0	999999
299	CAT	0	999999
300	CATp	0	999999
301	CBASPtn	0	999999
302	CBASPtn_back	0	999999
303	CBPS	0	999999
304	CBPSn	0	999999
305	CBPtn	0	999999
306	CBPtn_back	0	999999
307	CDPDGPm_SC	0	999999
308	CDPDGPm_SC_back	0	999999
309	CDPtn	0	999999
310	CDPtn_back	0	999999
311	CERH124	0	999999
312	CERH126	0	999999
313	CERS124	0	999999
314	CERS126	0	999999
315	CERS224	0	999999
316	CERS226	0	999999
317	CERS2_24	0	999999
318	CERS2_26	0	999999
319	CERS324	0	999999
320	CERS326	0	999999
321	CHLPCTD	0	999999
322	CHLSTI	0	999999
323	CHLt2	0	999999
324	CHOLK	0	999999
325	CHORM	0	999999
326	CHORS	0	999999
327	CHRPL	0	999999
328	CHTNDA	0	999999
329	CHTNS	0	999999
330	CITt2r	0	999999
331	CITt2r_back	0	999999
332	CITtam	0	999999
333	CITtam_back	0	999999
334	CITtap	0	999999
335	CITtap_back	0	999999
336	CITtbm	0	999999
337	CITtbm_back	0	999999
338	CITtcm	0	999999
339	CITtcm_back	0	999999
340	CITtcp	0	999999
341	CITtcp_back	0	999999
342	CLPNSm_SC	0	999999
343	CMPN	0	999999
344	CMPtm	0	999999
345	CMPtm_back	0	999999
346	CO2t	0	999999
347	CO2t_back	0	999999
348	CO2tg	0	999999
349	CO2tg_back	0	999999
350	CO2tm	0	999999
351	CO2tm_back	0	999999
352	CO2tn	0	999999
353	CO2tn_back	0	999999
354	CO2tp	0	999999
355	CO2tp_back	0	999999
356	CO2tv	0	999999
357	CO2tv_back	0	999999
358	CPPPGO	0	999999
359	CRNCARtm	0	999999
360	CRNCARtp	0	999999
361	CRNt	0	999999
362	CRNt_back	0	999999
363	CRNtim	0	999999
364	CRNtp	0	999999
365	CSNAT	0	999999
366	CSNATifm	0	999999
367	CSNATirm	0	999999
368	CSNATirp	0	999999
369	CSND	0	999999
370	CSNt2	0	999999
371	CSm	0	999999
372	CSp	0	999999
373	CTPS1	0	999999
374	CTPS2	0	999999
375	CYOOm	0	999999
376	CYOR_u6m	0	999999
377	CYSS	0	999999
378	CYSTGL	0	999999
379	CYSTL	0	999999
380	CYSTLp	0	999999
381	CYSTRS	0	999999
382	CYSTS	0	999999
383	CYSTtp	0	999999
384	CYSTtp_back	0	999999
385	CYSt2r	0	999999
386	CYSt2r_back	0	999999
387	CYTD	0	999999
388	CYTDK2	0	999999
389	CYTDt2	0	999999
390	CYTK1	0	999999
391	CYTK1_back	0	999999
392	CYTK2	0	999999
393	CYTK2_back	0	999999
394	DADA	0	999999
395	DADK	0	999999
396	DADK_back	0	999999
397	DADNt2	0	999999
398	DADPtn	0	999999
399	DADPtn_back	0	999999
400	DAGCPT_SC	0	999999
401	DAGPYP_SC	0	999999
402	DANNt2	0	999999
403	DANNt2_back	0	999999
404	DASYN_SC	0	999999
405	DASYN_SC_back	0	999999
406	DASYNm_SC	0	999999
407	DASYNm_SC_back	0	999999
408	DB4PS	0	999999
409	DBTSr	0	999999
410	DBTSr_back	0	999999
411	DCDPtn	0	999999
412	DCDPtn_back	0	999999
413	DCMPDA	0	999999
414	DCMPDA_back	0	999999
415	DCTPD	0	999999
416	DCYTD	0	999999
417	DCYTt2	0	999999
418	DDPA	0	999999
419	DDPAm	0	999999
420	DESAT14	0	999999
421	DESAT16	0	999999
422	DESAT18	0	999999
423	DESAT18_2	0	999999
424	DGDPtn	0	999999
425	DGDPtn_back	0	999999
426	DGGH	0	999999
427	DGK1	0	999999
428	DGK1_back	0	999999
429	DGSNt2	0	999999
430	DHAD1m	0	999999
431	DHAD2m	0	999999
432	DHAK	0	999999
433	DHAPtm	0	999999
434	DHFRi	0	999999
435	DHFRim	0	999999
436	DHFS	0	999999
437	DHFtm	0	999999
438	DHFtm_back	0	999999
439	DHNPAm	0	999999
440	DHNPTtm	0	999999
441	DHNPTtm_back	0	999999
442	DHORD	0	999999
443	DHORD_back	0	999999
444	DHORD4	0	999999
445	DHORD4_back	0	999999
446	DHORTS	0	999999
447	DHORTS_back	0	999999
448	DHORTSn	0	999999
449	DHORTSn_back	0	999999
450	DHORtn	0	999999
451	DHORtn_back	0	999999
452	DHPPDA	0	999999
453	DHPSm	0	999999
454	DHPTtm	0	999999
455	DHPTtm_back	0	999999
456	DHQS	0	999999
457	DHQTi	0	999999
458	DIAT	0	999999
459	DICtm	0	999999
460	DICtm_back	0	999999
461	DINSt2	0	999999
462	DIPS	0	999999
463	DMATT	0	999999
464	DMQMT6m	0	999999
465	DNMPPA	0	999999
466	DNTPPA	0	999999
467	DOLK	0	999999
468	DOLPMMer	0	999999
469	DOLPMTcer	0	999999
470	DOLPt2er	0	999999
471	DOLPt2er_back	0	999999
472	DPCOAK	0	999999
473	DPCOAKm	0	999999
474	DPGM	0	999999
475	DPGM_back	0	999999
476	DPMVD	0	999999
477	DPR	0	999999
478	DPRm	0	999999
479	DRBK	0	999999
480	DTMPK	0	999999
481	DTMPK_back	0	999999
482	DTTPt	0	999999
483	DTTPt_back	0	999999
484	DUMPtn	0	999999
485	DUMPtn_back	0	999999
486	DURIK1	0	999999
487	DURIPP	0	999999
488	DURIPP_back	0	999999
489	DURIt2	0	999999
490	DUTPDP	0	999999
491	DXHPScm	0	999999
492	D_LACDm	0	999999
493	D_LACtm	0	999999
494	D_LACtm_back	0	999999
495	E4HGLUtm	0	999999
496	E4HGLUtm_back	0	999999
497	E4HGLUtp	0	999999
498	E4HGLUtp_back	0	999999
499	E4Ptm	0	999999
500	E4Ptm_back	0	999999
501	ECOAH11p	0	999999
502	ECOAH11p_back	0	999999
503	ECOAH4p	0	999999
504	ECOAH4p_back	0	999999
505	ECOAH5p	0	999999
506	ECOAH5p_back	0	999999
507	ECOAH6p	0	999999
508	ECOAH6p_back	0	999999
509	ECOAH7p	0	999999
510	ECOAH7p_back	0	999999
511	ECOAH8p	0	999999
512	ECOAH8p_back	0	999999
513	EHGLAT	0	999999
514	EHGLATm	0	999999
515	EHGLATp	0	999999
516	ENO	0	999999
517	ENO_back	0	999999
518	EPMGH	0	999999
519	EPMGH_back	0	999999
520	ERGSTt	0	999999
521	ERGSTt_back	0	999999
522	ERGSTter	0	999999
523	ERGSTter_back	0	999999
524	ERGTETROLter	0	999999
525	ERGTETROLter_back	0	999999
526	ETHAK	0	999999
527	ETHAPT_SC	0	999999
528	ETHAPT_SC_back	0	999999
529	ETOHt	0	999999
530	ETOHt_back	0	999999
531	ETOHtm	0	999999
532	ETOHtm_back	0	999999
533	EX_13BDglcn(e)	0	999999
534	EX_13BDglcn(e)_back	0	0
535	EX_4abut(e)	0	999999
536	EX_4abut(e)_back	0	0
537	EX_5aop(e)	0	999999
538	EX_5aop(e)_back	0	0
539	EX_8aonn(e)	0	999999
540	EX_8aonn(e)_back	0	0
541	EX_abt(e)	0	999999
542	EX_abt(e)_back	0	0
543	EX_ac(e)	0	999999
544	EX_ac(e)_back	0	0
545	EX_acald(e)	0	999999
546	EX_acald(e)_back	0	0
547	EX_ade(e)	0	999999
548	EX_ade(e)_back	0	0
549	EX_adn(e)	0	999999
550	EX_adn(e)_back	0	0
551	EX_akg(e)	0	999999
552	EX_akg(e)_back	0	0
553	EX_ala_L(e)	0	999999
554	EX_ala_L(e)_back	0	0
555	EX_alltn(e)	0	999999
556	EX_alltn(e)_back	0	0
557	EX_alltt(e)	0	999999
558	EX_alltt(e)_back	0	0
559	EX_amet(e)	0	999999
560	EX_amet(e)_back	0	0
561	EX_arab_D(e)	0	999999
562	EX_arab_D(e)_back	0	0
563	EX_arab_L(e)	0	999999
564	EX_arab_L(e)_back	0	0
565	EX_arg_L(e)	0	999999
566	EX_arg_L(e)_back	0	0
567	EX_asn_L(e)	0	999999
568	EX_asn_L(e)_back	0	0
569	EX_asp_L(e)	0	999999
570	EX_asp_L(e)_back	0	0
571	EX_btn(e)	0	999999
572	EX_btn(e)_back	0	0
573	EX_chol(e)	0	999999
574	EX_chol(e)_back	0	0
575	EX_cit(e)	0	999999
576	EX_cit(e)_back	0	0
577	EX_co2(e)	0	999999
578	EX_co2(e)_back	0	999999
579	EX_crn(e)	0	999999
580	EX_crn(e)_back	0	0
581	EX_csn(e)	0	999999
582	EX_csn(e)_back	0	0
583	EX_cys_L(e)	0	999999
584	EX_cys_L(e)_back	0	0
585	EX_cytd(e)	0	999999
586	EX_cytd(e)_back	0	0
587	EX_dad_2(e)	0	999999
588	EX_dad_2(e)_back	0	0
589	EX_dann(e)	0	999999
590	EX_dann(e)_back	0	0
591	EX_dcyt(e)	0	999999
592	EX_dcyt(e)_back	0	0
593	EX_dgsn(e)	0	999999
594	EX_dgsn(e)_back	0	0
595	EX_din(e)	0	999999
596	EX_din(e)_back	0	0
597	EX_dttp(e)	0	999999
598	EX_dttp(e)_back	0	0
599	EX_duri(e)	0	999999
600	EX_duri(e)_back	0	0
601	EX_ergst(e)	0	999999
602	EX_ergst(e)_back	0	0
603	EX_etoh(e)	0	999999
604	EX_etoh(e)_back	0	0
605	EX_fmn(e)	0	999999
606	EX_fmn(e)_back	0	0
607	EX_for(e)	0	999999
608	EX_for(e)_back	0	0
609	EX_fru(e)	0	999999
610	EX_fru(e)_back	0	0
611	EX_fum(e)	0	999999
612	EX_fum(e)_back	0	0
613	EX_gal(e)	0	999999
614	EX_gal(e)_back	0	0
615	EX_gam6p(e)	0	999999
616	EX_gam6p(e)_back	0	0
617	EX_gcald(e)	0	999999
618	EX_gcald(e)_back	0	0
619	EX_glc(e)	0	999999
620	EX_glc(e)_back	0	variable
621	EX_gln_L(e)	0	999999
622	EX_gln_L(e)_back	0	0
623	EX_glu_L(e)	0	999999
624	EX_glu_L(e)_back	0	0
625	EX_gly(e)	0	999999
626	EX_gly(e)_back	0	0
627	EX_glyc(e)	0	999999
628	EX_glyc(e)_back	0	0
629	EX_gsn(e)	0	999999
630	EX_gsn(e)_back	0	0
631	EX_gthox(e)	0	999999
632	EX_gthox(e)_back	0	0
633	EX_gua(e)	0	999999
634	EX_gua(e)_back	0	0
635	EX_h2o(e)	0	999999
636	EX_h2o(e)_back	0	999999
637	EX_h(e)	0	999999
638	EX_h(e)_back	0	0
639	EX_hdca(e)	0	999999
640	EX_hdca(e)_back	0	0
641	EX_hdcea(e)	0	999999
642	EX_hdcea(e)_back	0	0
643	EX_his_L(e)	0	999999
644	EX_his_L(e)_back	0	0
645	EX_hxan(e)	0	999999
646	EX_hxan(e)_back	0	0
647	EX_ile_L(e)	0	999999
648	EX_ile_L(e)_back	0	0
649	EX_inost(e)	0	999999
650	EX_inost(e)_back	0	0
651	EX_ins(e)	0	999999
652	EX_ins(e)_back	0	0
653	EX_k(e)	0	999999
654	EX_k(e)_back	0	999999
655	EX_lac_L(e)	0	999999
656	EX_lac_L(e)_back	0	0
657	EX_leu_L(e)	0	999999
658	EX_leu_L(e)_back	0	0
659	EX_lys_L(e)	0	999999
660	EX_lys_L(e)_back	0	0
661	EX_mal_L(e)	0	999999
662	EX_mal_L(e)_back	0	0
663	EX_malt(e)	0	999999
664	EX_malt(e)_back	0	0
665	EX_man(e)	0	999999
666	EX_man(e)_back	0	0
667	EX_melib(e)	0	999999
668	EX_melib(e)_back	0	0
669	EX_met_L(e)	0	999999
670	EX_met_L(e)_back	0	0
671	EX_mmet(e)	0	999999
672	EX_mmet(e)_back	0	0
673	EX_na1(e)	0	999999
674	EX_na1(e)_back	0	999999
675	EX_nh4(e)	0	999999
676	EX_nh4(e)_back	0	999999
677	EX_nmn(e)	0	999999
678	EX_nmn(e)_back	0	0
679	EX_o2(e)	0	999999
680	EX_o2(e)_back	0	999999
681	EX_ocdca(e)	0	999999
682	EX_ocdca(e)_back	0	0
683	EX_ocdcea(e)	0	999999
684	EX_ocdcea(e)_back	0	0
685	EX_ocdcya(e)	0	999999
686	EX_ocdcya(e)_back	0	0
687	EX_orn(e)	0	999999
688	EX_orn(e)_back	0	0
689	EX_pap(e)	0	999999
690	EX_pap(e)_back	0	0
691	EX_pepd(e)	0	999999
692	EX_pepd(e)_back	0	0
693	EX_phe_L(e)	0	999999
694	EX_phe_L(e)_back	0	0
695	EX_pi(e)	0	999999
696	EX_pi(e)_back	0	999999
697	EX_pnto_R(e)	0	999999
698	EX_pnto_R(e)_back	0	0
699	EX_pro_L(e)	0	999999
700	EX_pro_L(e)_back	0	0
701	EX_ptrc(e)	0	999999
702	EX_ptrc(e)_back	0	0
703	EX_pyr(e)	0	999999
704	EX_pyr(e)_back	0	0
705	EX_rib_D(e)	0	999999
706	EX_rib_D(e)_back	0	0
707	EX_ribflv(e)	0	999999
708	EX_ribflv(e)_back	0	0
709	EX_sbt_D(e)	0	999999
710	EX_sbt_D(e)_back	0	0
711	EX_sbt_L(e)	0	999999
712	EX_sbt_L(e)_back	0	0
713	EX_ser_L(e)	0	999999
714	EX_ser_L(e)_back	0	0
715	EX_so4(e)	0	999999
716	EX_so4(e)_back	0	999999
717	EX_spmd(e)	0	999999
718	EX_spmd(e)_back	0	0
719	EX_sprm(e)	0	999999
720	EX_sprm(e)_back	0	0
721	EX_srb_L(e)	0	999999
722	EX_srb_L(e)_back	0	0
723	EX_succ(e)	0	999999
724	EX_succ(e)_back	0	0
725	EX_sucr(e)	0	999999
726	EX_sucr(e)_back	0	0
727	EX_thm(e)	0	999999
728	EX_thm(e)_back	0	0
729	EX_thmmp(e)	0	999999
730	EX_thmmp(e)_back	0	0
731	EX_thmpp(e)	0	999999
732	EX_thmpp(e)_back	0	0
733	EX_thr_L(e)	0	999999
734	EX_thr_L(e)_back	0	0
735	EX_thym(e)	0	999999
736	EX_thym(e)_back	0	0
737	EX_thymd(e)	0	999999
738	EX_thymd(e)_back	0	0
739	EX_tre(e)	0	999999
740	EX_tre(e)_back	0	0
741	EX_trp_L(e)	0	999999
742	EX_trp_L(e)_back	0	0
743	EX_ttdca(e)	0	999999
744	EX_ttdca(e)_back	0	0
745	EX_tyr_L(e)	0	999999
746	EX_tyr_L(e)_back	0	0
747	EX_ura(e)	0	999999
748	EX_ura(e)_back	0	0
749	EX_urea(e)	0	999999
750	EX_urea(e)_back	0	0
751	EX_uri(e)	0	999999
752	EX_uri(e)_back	0	0
753	EX_val_L(e)	0	999999
754	EX_val_L(e)_back	0	0
755	EX_xan(e)	0	999999
756	EX_xan(e)_back	0	0
757	EX_xtsn(e)	0	999999
758	EX_xtsn(e)_back	0	0
759	EX_xyl_D(e)	0	999999
760	EX_xyl_D(e)_back	0	0
761	EX_xylt(e)	0	999999
762	EX_xylt(e)_back	0	0
763	EX_zymst(e)	0	999999
764	EX_zymst(e)_back	0	0
765	FA100tp	0	999999
766	FA120ACPH	0	999999
767	FA120ACPH_back	0	999999
768	FA120ACPtm	0	999999
769	FA120tp	0	999999
770	FA140ACPH	0	999999
771	FA140ACPH_back	0	999999
772	FA140ACPtm	0	999999
773	FA140COAabcp	0	999999
774	FA140tp	0	999999
775	FA141ACPH	0	999999
776	FA141ACPH_back	0	999999
777	FA141ACPtm	0	999999
778	FA141COAabcp	0	999999
779	FA141tp	0	999999
780	FA160ACPH	0	999999
781	FA160ACPH_back	0	999999
782	FA160ACPtm	0	999999
783	FA160COAabcp	0	999999
784	FA160tp	0	999999
785	FA161ACPH	0	999999
786	FA161ACPH_back	0	999999
787	FA161ACPtm	0	999999
788	FA161COAabcp	0	999999
789	FA161tp	0	999999
790	FA180ACPH	0	999999
791	FA180ACPH_back	0	999999
792	FA180ACPtm	0	999999
793	FA180COAabcp	0	999999
794	FA181ACPH	0	999999
795	FA181ACPH_back	0	999999
796	FA181ACPtm	0	999999
797	FA181COAabcp	0	999999
798	FA182ACPH	0	999999
799	FA182ACPH_back	0	999999
800	FA182ACPtm	0	999999
801	FA182COAabcp	0	999999
802	FA240tp	0	999999
803	FA260tp	0	999999
804	FA80tp	0	999999
805	FACOAL100p	0	999999
806	FACOAL100p_back	0	999999
807	FACOAL120p	0	999999
808	FACOAL120p_back	0	999999
809	FACOAL140	0	999999
810	FACOAL140_back	0	999999
811	FACOAL140p	0	999999
812	FACOAL140p_back	0	999999
813	FACOAL141	0	999999
814	FACOAL141_back	0	999999
815	FACOAL141p	0	999999
816	FACOAL141p_back	0	999999
817	FACOAL160	0	999999
818	FACOAL160_back	0	999999
819	FACOAL160p	0	999999
820	FACOAL160p_back	0	999999
821	FACOAL161	0	999999
822	FACOAL161_back	0	999999
823	FACOAL161p	0	999999
824	FACOAL161p_back	0	999999
825	FACOAL180	0	999999
826	FACOAL180_back	0	999999
827	FACOAL181	0	999999
828	FACOAL181_back	0	999999
829	FACOAL182	0	999999
830	FACOAL182_back	0	999999
831	FACOAL240p	0	999999
832	FACOAL240p_back	0	999999
833	FACOAL260p	0	999999
834	FACOAL260p_back	0	999999
835	FACOAL80p	0	999999
836	FACOAL80p_back	0	999999
837	FADFMNtm	0	999999
838	FALDH	0	999999
839	FALDH_back	0	999999
840	FAO141p_even	0	999999
841	FAO141p_odd	0	999999
842	FAO161p_even	0	999999
843	FAO161p_odd	0	999999
844	FAO181p_even	0	999999
845	FAO181p_odd	0	999999
846	FAO182p_eveneven	0	999999
847	FAO182p_evenodd	0	999999
848	FAO182p_oddodd	0	999999
849	FAO240p	0	999999
850	FAO80p	0	999999
851	FAS100	0	999999
852	FAS100ACPm	0	999999
853	FAS100COA	0	999999
854	FAS120	0	999999
855	FAS120ACPm	0	999999
856	FAS120COA	0	999999
857	FAS140	0	999999
858	FAS140ACPm	0	999999
859	FAS140COA	0	999999
860	FAS141ACPm	0	999999
861	FAS160	0	999999
862	FAS160ACPm	0	999999
863	FAS160COA	0	999999
864	FAS161ACPm	0	999999
865	FAS180	0	999999
866	FAS180ACPm	0	999999
867	FAS180COA	0	999999
868	FAS181ACPm	0	999999
869	FAS182ACPm	0	999999
870	FAS240_L	0	999999
871	FAS260	0	999999
872	FAS80ACPm_L	0	999999
873	FAS80COA_L	0	999999
874	FAS80_L	0	999999
875	FBA	0	999999
876	FBA_back	0	999999
877	FBA2	0	999999
878	FBA2_back	0	999999
879	FBA3	0	999999
880	FBA3_back	0	999999
881	FBP	0	999999
882	FBP26	0	999999
883	FCLTm	0	999999
884	FDH	0	999999
885	FDNG	0	999999
886	FKYNH	0	999999
887	FMETTRSm	0	999999
888	FMNAT	0	999999
889	FMNATm	0	999999
890	FOLD3m	0	999999
891	FORt	0	999999
892	FORt_back	0	999999
893	FORtm	0	999999
894	FRDcm	0	999999
895	FRDm	0	999999
896	FRUK	0	999999
897	FRUt2	0	999999
898	FTHFCL	0	999999
899	FTHFCLm	0	999999
900	FTHFI	0	999999
901	FTHFL	0	999999
902	FTHFL_back	0	999999
903	FTHFLm	0	999999
904	FTHFLm_back	0	999999
905	FUM	0	999999
906	FUM_back	0	999999
907	FUMAC	0	999999
908	FUMm	0	999999
909	FUMm_back	0	999999
910	FUMt2r	0	999999
911	FUMt2r_back	0	999999
912	G12MT1g	0	999999
913	G12MT2g	0	999999
914	G13MTg	0	999999
915	G16MTg	0	999999
916	G3PD1ir	0	999999
917	G3PD1irm	0	999999
918	G3PDm	0	999999
919	G3PT	0	999999
920	G5SADr	0	999999
921	G5SADr_back	0	999999
922	G5SADrm	0	999999
923	G5SADrm_back	0	999999
924	G5SD	0	999999
925	G5SD2	0	999999
926	G6PDA	0	999999
927	G6PDH2	0	999999
928	G6PDH2er	0	999999
929	G6PI	0	999999
930	G6PI_back	0	999999
931	G6PI2	0	999999
932	G6PI2_back	0	999999
933	G6Pter	0	999999
934	G6Pter_back	0	999999
935	GALIGH	0	999999
936	GALIGH_back	0	999999
937	GALK	0	999999
938	GALS3	0	999999
939	GALT	0	999999
940	GALT_back	0	999999
941	GALU	0	999999
942	GALU_back	0	999999
943	GALt2	0	999999
944	GAM6Pt	0	999999
945	GAM6Pt_back	0	999999
946	GAPD	0	999999
947	GAPD_back	0	999999
948	GARFTi	0	999999
949	GAT1_SC	0	999999
950	GAT2_SC	0	999999
951	GBEZ	0	999999
952	GCALDt	0	999999
953	GCALDt_back	0	999999
954	GCALDtm	0	999999
955	GCALDtm_back	0	999999
956	GCC2am	0	999999
957	GCC2am_back	0	999999
958	GCC2bim	0	999999
959	GCC2cm	0	999999
960	GCC2cm_back	0	999999
961	GCCam	0	999999
962	GCCam_back	0	999999
963	GCCbim	0	999999
964	GCCcm	0	999999
965	GCCcm_back	0	999999
966	GDPt3g	0	999999
967	GDPt3g_back	0	999999
968	GDPtn	0	999999
969	GDPtn_back	0	999999
970	GF6PTA	0	999999
971	GGLGH	0	999999
972	GGLGH_back	0	999999
973	GHMT2r	0	999999
974	GHMT2r_back	0	999999
975	GHMT2rm	0	999999
976	GHMT2rm_back	0	999999
977	GK1	0	999999
978	GK1_back	0	999999
979	GK2	0	999999
980	GK2_back	0	999999
981	GLCP	0	999999
982	GLCS2	0	999999
983	GLCt1	0	999999
984	GLCtv	0	999999
985	GLCtv_back	0	999999
986	GLNS	0	999999
987	GLNTRS	0	999999
988	GLNt2n	0	999999
989	GLNt2n_back	0	999999
990	GLNt2r	0	999999
991	GLNt2r_back	0	999999
992	GLPT	0	999999
993	GLU5K	0	999999
994	GLUCYS	0	999999
995	GLUDC	0	999999
996	GLUDxi	0	999999
997	GLUDy	0	999999
998	GLUDy_back	0	999999
999	GLUK	0	999999
1000	GLUN	0	999999
1001	GLUPRT	0	999999
1002	GLUSx	0	999999
1003	GLUTRS	0	999999
1004	GLUTRSm	0	999999
1005	GLUt2m	0	999999
1006	GLUt2m_back	0	999999
1007	GLUt2n	0	999999
1008	GLUt2n_back	0	999999
1009	GLUt2r	0	999999
1010	GLUt2r_back	0	999999
1011	GLUt5m	0	999999
1012	GLXtp	0	999999
1013	GLXtp_back	0	999999
1014	GLYC3Ptm	0	999999
1015	GLYCLm	0	999999
1016	GLYCt	0	999999
1017	GLYCt_back	0	999999
1018	GLYGS	0	999999
1019	GLYK	0	999999
1020	GLYOX	0	999999
1021	GLYOXm	0	999999
1022	GLYTRS	0	999999
1023	GLYt2m	0	999999
1024	GLYt2m_back	0	999999
1025	GLYt2r	0	999999
1026	GLYt2r_back	0	999999
1027	GMPS2	0	999999
1028	GND	0	999999
1029	GNNUC	0	999999
1030	GRTT	0	999999
1031	GSNK	0	999999
1032	GSNt2	0	999999
1033	GSNt2m	0	999999
1034	GSNt2m_back	0	999999
1035	GTHO	0	999999
1036	GTHOXti	0	999999
1037	GTHP	0	999999
1038	GTHP_back	0	999999
1039	GTHS	0	999999
1040	GTMLT	0	999999
1041	GTPCII	0	999999
1042	GTPCI	0	999999
1043	GUAPRT	0	999999
1044	GUAt2r	0	999999
1045	GUAt2r_back	0	999999
1046	GUAtm	0	999999
1047	GUAtm_back	0	999999
1048	H2Ot	0	999999
1049	H2Ot_back	0	999999
1050	H2Oter	0	999999
1051	H2Oter_back	0	999999
1052	H2Otm	0	999999
1053	H2Otm_back	0	999999
1054	H2Otn	0	999999
1055	H2Otn_back	0	999999
1056	H2Otp	0	999999
1057	H2Otp_back	0	999999
1058	H2Otv	0	999999
1059	H2Otv_back	0	999999
1060	HACD10p	0	999999
1061	HACD10p_back	0	999999
1062	HACD4p	0	999999
1063	HACD4p_back	0	999999
1064	HACD5p	0	999999
1065	HACD5p_back	0	999999
1066	HACD6p	0	999999
1067	HACD6p_back	0	999999
1068	HACD7p	0	999999
1069	HACD7p_back	0	999999
1070	HACD8p	0	999999
1071	HACD8p_back	0	999999
1072	HACDp	0	999999
1073	HACDp_back	0	999999
1074	HACNHm	0	999999
1075	HACNHm_back	0	999999
1076	HBZOPT6	0	999999
1077	HBZOPT6m	0	999999
1078	HCITSm	0	999999
1079	HCITSn	0	999999
1080	HCO3E	0	999999
1081	HCO3E_back	0	999999
1082	HCO3Em	0	999999
1083	HCO3Em_back	0	999999
1084	HCO3En	0	999999
1085	HCO3En_back	0	999999
1086	HCYSMT	0	999999
1087	HCYSt2p	0	999999
1088	HCYSt2p_back	0	999999
1089	HDCAt	0	999999
1090	HDCEAt	0	999999
1091	HETZK	0	999999
1092	HEX1	0	999999
1093	HEX4	0	999999
1094	HEX7	0	999999
1095	HGNTOR	0	999999
1096	HICITDm	0	999999
1097	HICITDm_back	0	999999
1098	HISTD	0	999999
1099	HISTP	0	999999
1100	HISTRS	0	999999
1101	HISTRSm	0	999999
1102	HISt2m	0	999999
1103	HISt2m_back	0	999999
1104	HISt2r	0	999999
1105	HISt2r_back	0	999999
1106	HKYNH	0	999999
1107	HMBS	0	999999
1108	HMGCOAR	0	999999
1109	HMGCOAR_back	0	999999
1110	HMGCOAS	0	999999
1111	HMGCOAS_back	0	999999
1112	HMGCOASm	0	999999
1113	HMGCOASm_back	0	999999
1114	HMGCOAtm	0	999999
1115	HMGCOAtm_back	0	999999
1116	HMPK1	0	999999
1117	HPPKm	0	999999
1118	HPROa	0	999999
1119	HPROb	0	999999
1120	HPROxm	0	999999
1121	HPROym	0	999999
1122	HSDxi	0	999999
1123	HSDyi	0	999999
1124	HSERTA	0	999999
1125	HSERTA_back	0	999999
1126	HSK	0	999999
1127	HSTPT	0	999999
1128	HXANt2r	0	999999
1129	HXANt2r_back	0	999999
1130	HXPRT	0	999999
1131	HYPOE	0	999999
1132	ICDHxm	0	999999
1133	ICDHy	0	999999
1134	ICDHym	0	999999
1135	ICDHyp	0	999999
1136	ICL	0	999999
1137	ID3ACALDtm	0	999999
1138	ID3ACALDtm_back	0	999999
1139	IG3PS	0	999999
1140	IGPDH	0	999999
1141	IGPS	0	999999
1142	ILETA	0	999999
1143	ILETA_back	0	999999
1144	ILETAm	0	999999
1145	ILETAm_back	0	999999
1146	ILETRS	0	999999
1147	ILETRSm	0	999999
1148	ILEt2r	0	999999
1149	ILEt2r_back	0	999999
1150	IMPC	0	999999
1151	IMPC_back	0	999999
1152	IMPD	0	999999
1153	IND3ACtm	0	999999
1154	IND3ACtm_back	0	999999
1155	INDPYRD	0	999999
1156	INDPYRD_back	0	999999
1157	INSK	0	999999
1158	INSTt2	0	999999
1159	INSt2	0	999999
1160	IPCS124_SC	0	999999
1161	IPCS126_SC	0	999999
1162	IPCS224_SC	0	999999
1163	IPCS226_SC	0	999999
1164	IPCS324_SC	0	999999
1165	IPCS326_SC	0	999999
1166	IPDDI	0	999999
1167	IPDDI_back	0	999999
1168	IPMD	0	999999
1169	IPPMIa	0	999999
1170	IPPMIa_back	0	999999
1171	IPPMIb	0	999999
1172	IPPMIb_back	0	999999
1173	IPPS	0	999999
1174	IPPSm	0	999999
1175	ITCOALm	0	999999
1176	ITCOALm_back	0	999999
1177	KARA1im	0	999999
1178	KARA2im	0	999999
1179	KATp	0	999999
1180	KYN	0	999999
1181	KYN3OX	0	999999
1182	Kt2r	0	999999
1183	Kt2r_back	0	999999
1184	LCADm	0	999999
1185	LCADm_back	0	999999
1186	LEUTA	0	999999
1187	LEUTA_back	0	999999
1188	LEUTAm	0	999999
1189	LEUTAm_back	0	999999
1190	LEUTRS	0	999999
1191	LEUTRSm	0	999999
1192	LEUt2r	0	999999
1193	LEUt2r_back	0	999999
1194	LGTHL	0	999999
1195	LNS14DM	0	999999
1196	LNSTLS	0	999999
1197	LPP_SC	0	999999
1198	LYSTRS	0	999999
1199	LYSTRSm	0	999999
1200	LYSt2m	0	999999
1201	LYSt2m_back	0	999999
1202	LYSt2r	0	999999
1203	LYSt2r_back	0	999999
1204	L_LACDm	0	999999
1205	L_LACt2r	0	999999
1206	L_LACt2r_back	0	999999
1207	M1PD	0	999999
1208	M1PD_back	0	999999
1209	MACACI	0	999999
1210	MALOAAtp	0	999999
1211	MALOAAtp_back	0	999999
1212	MALSp	0	999999
1213	MALT	0	999999
1214	MALTt2	0	999999
1215	MALt2r	0	999999
1216	MALt2r_back	0	999999
1217	MALtm	0	999999
1218	MALtm_back	0	999999
1219	MAN1PT	0	999999
1220	MAN6PI	0	999999
1221	MAN6PI_back	0	999999
1222	MANNANter	0	999999
1223	MANNANter_back	0	999999
1224	MANt2	0	999999
1225	MCITDm	0	999999
1226	MCITDm_back	0	999999
1227	MCITLm	0	999999
1228	MCITS	0	999999
1229	MCOATA	0	999999
1230	MCOATA_back	0	999999
1231	MCOATAm	0	999999
1232	MCOATAm_back	0	999999
1233	MDH	0	999999
1234	MDH_back	0	999999
1235	MDHm	0	999999
1236	MDHm_back	0	999999
1237	MDHp	0	999999
1238	MDHp_back	0	999999
1239	ME1m	0	999999
1240	ME2m	0	999999
1241	MELIBt2	0	999999
1242	MELTGH	0	999999
1243	MELTGH_back	0	999999
1244	METAT	0	999999
1245	METB1	0	999999
1246	METS	0	999999
1247	METTRS	0	999999
1248	METTRSm	0	999999
1249	METt2m	0	999999
1250	METt2m_back	0	999999
1251	METt2r	0	999999
1252	METt2r_back	0	999999
1253	MEVK1	0	999999
1254	MEVK2	0	999999
1255	MEVK3	0	999999
1256	MEVK4	0	999999
1257	MFAPS_SC	0	999999
1258	MHPGLUT	0	999999
1259	MI1PP	0	999999
1260	MI1PS	0	999999
1261	MIP2CS124_SC	0	999999
1262	MIP2CS126_SC	0	999999
1263	MIP2CS224_SC	0	999999
1264	MIP2CS226_SC	0	999999
1265	MIP2CS324_SC	0	999999
1266	MIP2CS326_SC	0	999999
1267	MIPCS124_SC	0	999999
1268	MIPCS126_SC	0	999999
1269	MIPCS224_SC	0	999999
1270	MIPCS226_SC	0	999999
1271	MIPCS324_SC	0	999999
1272	MIPCS326_SC	0	999999
1273	MLTHFtm	0	999999
1274	MLTHFtm_back	0	999999
1275	MMETt2	0	999999
1276	MOHMT	0	999999
1277	MTHFC	0	999999
1278	MTHFC_back	0	999999
1279	MTHFCm	0	999999
1280	MTHFCm_back	0	999999
1281	MTHFD2	0	999999
1282	MTHFD	0	999999
1283	MTHFD_back	0	999999
1284	MTHFDm	0	999999
1285	MTHFDm_back	0	999999
1286	MTHFR3	0	999999
1287	NABTNO	0	999999
1288	NADDPp	0	999999
1289	NADH2_u6cm	0	999999
1290	NADH2_u6m	0	999999
1291	NADK	0	999999
1292	NADKm	0	999999
1293	NADN	0	999999
1294	NADNm	0	999999
1295	NADPPPS	0	999999
1296	NADPPPSm	0	999999
1297	NADS1	0	999999
1298	NADS1m	0	999999
1299	NAPRT	0	999999
1300	NAPRTm	0	999999
1301	NAt3_1	0	999999
1302	NAt3_1_back	0	999999
1303	NDP3	0	999999
1304	NDP3g	0	999999
1305	NDP4	0	999999
1306	NDPK1	0	999999
1307	NDPK1_back	0	999999
1308	NDPK2	0	999999
1309	NDPK2_back	0	999999
1310	NDPK3	0	999999
1311	NDPK3_back	0	999999
1312	NDPK4	0	999999
1313	NDPK4_back	0	999999
1314	NDPK5	0	999999
1315	NDPK5_back	0	999999
1316	NDPK6	0	999999
1317	NDPK6_back	0	999999
1318	NDPK7	0	999999
1319	NDPK7_back	0	999999
1320	NDPK8	0	999999
1321	NDPK8_back	0	999999
1322	NDPK9	0	999999
1323	NDPK9_back	0	999999
1324	NH4t	0	999999
1325	NH4t_back	0	999999
1326	NH4tm	0	999999
1327	NH4tm_back	0	999999
1328	NH4tp	0	999999
1329	NH4tp_back	0	999999
1330	NMNAT	0	999999
1331	NMNATm	0	999999
1332	NMNTP	0	999999
1333	NMNt2m	0	999999
1334	NMNt2m_back	0	999999
1335	NMNt2p	0	999999
1336	NMNt2p_back	0	999999
1337	NNAMr	0	999999
1338	NNAMr_back	0	999999
1339	NNAMrm	0	999999
1340	NNAMrm_back	0	999999
1341	NNAT	0	999999
1342	NNATm	0	999999
1343	NNDPR	0	999999
1344	NNDPRm	0	999999
1345	NTD1	0	999999
1346	NTD10	0	999999
1347	NTD11	0	999999
1348	NTD2	0	999999
1349	NTD3	0	999999
1350	NTD4	0	999999
1351	NTD5	0	999999
1352	NTD6	0	999999
1353	NTD7	0	999999
1354	NTD8	0	999999
1355	NTD9	0	999999
1356	NTP3	0	999999
1357	NTP4	0	999999
1358	NTRLASE	0	999999
1359	NTRLASE2	0	999999
1360	NTRLASE3	0	999999
1361	O2t	0	999999
1362	O2t_back	0	999999
1363	O2ter	0	999999
1364	O2ter_back	0	999999
1365	O2tm	0	999999
1366	O2tm_back	0	999999
1367	OAAt2m	0	999999
1368	OAAt2m_back	0	999999
1369	OCBTi	0	999999
1370	OCDCAt	0	999999
1371	OCDCEAt	0	999999
1372	OCDCYAt	0	999999
1373	OCTDP_5tm	0	999999
1374	OCTDP_5tm_back	0	999999
1375	OHPBAT	0	999999
1376	OHPBAT_back	0	999999
1377	OHPHM6n	0	999999
1378	OMBZLM6m	0	999999
1379	OMCDC	0	999999
1380	OMCDCm	0	999999
1381	OMMBLHX6m	0	999999
1382	OMPDC	0	999999
1383	OMPHHX6m	0	999999
1384	OPHBDC6	0	999999
1385	OPHHX6	0	999999
1386	ORNDC	0	999999
1387	ORNTA	0	999999
1388	ORNTACim	0	999999
1389	ORNt2r	0	999999
1390	ORNt2r_back	0	999999
1391	ORNt3m	0	999999
1392	ORNt3m_back	0	999999
1393	ORPT	0	999999
1394	ORPT_back	0	999999
1395	OXAGm	0	999999
1396	OXAGm_back	0	999999
1397	OXO2Ctm	0	999999
1398	OXO2Ctm_back	0	999999
1399	P5CDm	0	999999
1400	P5CR	0	999999
1401	PAK_SC	0	999999
1402	PAN4Ptm	0	999999
1403	PAN4Ptm_back	0	999999
1404	PANTS	0	999999
1405	PANTtm	0	999999
1406	PANTtm_back	0	999999
1407	PAPSR	0	999999
1408	PAPt	0	999999
1409	PAPt_back	0	999999
1410	PAPtm	0	999999
1411	PAPtm_back	0	999999
1412	PAtm_SC	0	999999
1413	PAtm_SC_back	0	999999
1414	PC	0	999999
1415	PCLAD	0	999999
1416	PDE1	0	999999
1417	PDE2	0	999999
1418	PDE3	0	999999
1419	PDE4	0	999999
1420	PDE5	0	999999
1421	PDHcm	0	999999
1422	PDHm	0	999999
1423	PDX5PO	0	999999
1424	PDX5PO_back	0	999999
1425	PEPAT	0	999999
1426	PEPDt3	0	999999
1427	PETHCT	0	999999
1428	PETOHM_SC	0	999999
1429	PEtg_SC	0	999999
1430	PEtg_SC_back	0	999999
1431	PEtm_SC	0	999999
1432	PEtm_SC_back	0	999999
1433	PEtv_SC	0	999999
1434	PEtv_SC_back	0	999999
1435	PFK	0	999999
1436	PFK26	0	999999
1437	PFK_2	0	999999
1438	PFK_3	0	999999
1439	PGAMT	0	999999
1440	PGAMT_back	0	999999
1441	PGCD	0	999999
1442	PGI	0	999999
1443	PGI_back	0	999999
1444	PGK	0	999999
1445	PGK_back	0	999999
1446	PGL	0	999999
1447	PGM	0	999999
1448	PGM_back	0	999999
1449	PGMT	0	999999
1450	PGMT_back	0	999999
1451	PGPPAm_SC	0	999999
1452	PHCDm	0	999999
1453	PHCHGSm	0	999999
1454	PHCHGSm_back	0	999999
1455	PHETA1	0	999999
1456	PHETA1_back	0	999999
1457	PHETRS	0	999999
1458	PHETRSm	0	999999
1459	PHEt2m	0	999999
1460	PHEt2m_back	0	999999
1461	PHEt2r	0	999999
1462	PHEt2r_back	0	999999
1463	PI3P4K_SC	0	999999
1464	PI45BPP_SC	0	999999
1465	PI4P5K_SC	0	999999
1466	PIN3K_SC	0	999999
1467	PIN4K_SC	0	999999
1468	PIN4Kn_SC	0	999999
1469	PINOS_SC	0	999999
1470	PIt2m	0	999999
1471	PIt2m_back	0	999999
1472	PIt2n	0	999999
1473	PIt2n_back	0	999999
1474	PIt2p	0	999999
1475	PIt2p_back	0	999999
1476	PIt2r	0	999999
1477	PIt2r_back	0	999999
1478	PIt2v	0	999999
1479	PIt2v_back	0	999999
1480	PIt5m	0	999999
1481	PIt5m_back	0	999999
1482	PMANM	0	999999
1483	PMANM_back	0	999999
1484	PMDPHT	0	999999
1485	PMETM_SC	0	999999
1486	PMEVK	0	999999
1487	PMPK	0	999999
1488	PNTK	0	999999
1489	PNTOt2	0	999999
1490	PNTOt2_back	0	999999
1491	POLYAO	0	999999
1492	POLYAO2	0	999999
1493	PPA	0	999999
1494	PPAm	0	999999
1495	PPBNGS	0	999999
1496	PPCDC	0	999999
1497	PPCK	0	999999
1498	PPM	0	999999
1499	PPM_back	0	999999
1500	PPNCL2	0	999999
1501	PPND	0	999999
1502	PPND2	0	999999
1503	PPNDH	0	999999
1504	PPPG9tm	0	999999
1505	PPPG9tm_back	0	999999
1506	PPPGOm	0	999999
1507	PRAGSr	0	999999
1508	PRAGSr_back	0	999999
1509	PRAIS	0	999999
1510	PRAIi	0	999999
1511	PRAMPC	0	999999
1512	PRASCS	0	999999
1513	PRASCS_back	0	999999
1514	PRATPP	0	999999
1515	PRFGS	0	999999
1516	PRMICIi	0	999999
1517	PRO1xm	0	999999
1518	PROTRS	0	999999
1519	PROt2r	0	999999
1520	PROt2r_back	0	999999
1521	PROtm	0	999999
1522	PROtm_back	0	999999
1523	PRPPS	0	999999
1524	PRPPS_back	0	999999
1525	PRPPtm	0	999999
1526	PRPPtm_back	0	999999
1527	PSCVTi	0	999999
1528	PSERDg_SC	0	999999
1529	PSERDm_SC	0	999999
1530	PSERDv_SC	0	999999
1531	PSERS_SC	0	999999
1532	PSERS_SC_back	0	999999
1533	PSERSm_SC	0	999999
1534	PSERSm_SC_back	0	999999
1535	PSERT	0	999999
1536	PSPHPL	0	999999
1537	PSPHS	0	999999
1538	PSP_L	0	999999
1539	PStg_SC	0	999999
1540	PStg_SC_back	0	999999
1541	PStm_SC	0	999999
1542	PStm_SC_back	0	999999
1543	PStv_SC	0	999999
1544	PStv_SC_back	0	999999
1545	PTD1INOtn_SC	0	999999
1546	PTD1INOtn_SC_back	0	999999
1547	PTD4INOtn_SC	0	999999
1548	PTD4INOtn_SC_back	0	999999
1549	PTPATi	0	999999
1550	PTPATim	0	999999
1551	PTRCt2	0	999999
1552	PUNP1	0	999999
1553	PUNP1_back	0	999999
1554	PUNP1m	0	999999
1555	PUNP1m_back	0	999999
1556	PUNP2	0	999999
1557	PUNP2_back	0	999999
1558	PUNP3	0	999999
1559	PUNP3_back	0	999999
1560	PUNP3m	0	999999
1561	PUNP3m_back	0	999999
1562	PUNP4	0	999999
1563	PUNP4_back	0	999999
1564	PUNP5	0	999999
1565	PUNP5_back	0	999999
1566	PUNP6	0	999999
1567	PUNP6_back	0	999999
1568	PUNP7	0	999999
1569	PUNP7_back	0	999999
1570	PYAM5PO	0	999999
1571	PYDAMK	0	999999
1572	PYDXK	0	999999
1573	PYDXNK	0	999999
1574	PYDXNO	0	999999
1575	PYDXNO_back	0	999999
1576	PYDXO	0	999999
1577	PYDXO_back	0	999999
1578	PYK	0	999999
1579	PYNP2r	0	999999
1580	PYNP2r_back	0	999999
1581	PYR5CDm	0	999999
1582	PYRDC	0	999999
1583	PYRt2	0	999999
1584	PYRt2m	0	999999
1585	PYRt2m_back	0	999999
1586	PYRt2p	0	999999
1587	PYRt2p_back	0	999999
1588	QULNS	0	999999
1589	QULNtm	0	999999
1590	QULNtm_back	0	999999
1591	RAFGH	0	999999
1592	RBFK	0	999999
1593	RBFKm	0	999999
1594	RBFSa	0	999999
1595	RBFSb	0	999999
1596	RBK	0	999999
1597	RIBFLVt2	0	999999
1598	RIBFLVtm	0	999999
1599	RIBFLVtm_back	0	999999
1600	RIBt2	0	999999
1601	RNDR1	0	999999
1602	RNDR1n	0	999999
1603	RNDR2	0	999999
1604	RNDR2n	0	999999
1605	RNDR3	0	999999
1606	RNDR3n	0	999999
1607	RNDR4	0	999999
1608	RNDR4n	0	999999
1609	RNTR1	0	999999
1610	RNTR2	0	999999
1611	RNTR3	0	999999
1612	RNTR4	0	999999
1613	RPE	0	999999
1614	RPE_back	0	999999
1615	RPI	0	999999
1616	RPI_back	0	999999
1617	SACCD1	0	999999
1618	SACCD1_back	0	999999
1619	SACCD2	0	999999
1620	SACCD2_back	0	999999
1621	SADT	0	999999
1622	SAM24MT	0	999999
1623	SBPP1	0	999999
1624	SBPP2	0	999999
1625	SBTD_D2	0	999999
1626	SBTD_L	0	999999
1627	SBTR	0	999999
1628	SBT_Dt	0	999999
1629	SBT_Dt_back	0	999999
1630	SBT_Lt	0	999999
1631	SBT_Lt_back	0	999999
1632	SERATi	0	999999
1633	SERD_L	0	999999
1634	SERPT	0	999999
1635	SERTRS	0	999999
1636	SERt2m	0	999999
1637	SERt2m_back	0	999999
1638	SERt2r	0	999999
1639	SERt2r_back	0	999999
1640	SFGTH	0	999999
1641	SFGTH_back	0	999999
1642	SHK3D	0	999999
1643	SHKK	0	999999
1644	SHSL1	0	999999
1645	SHSL4r	0	999999
1646	SHSL4r_back	0	999999
1647	SLCBK1	0	999999
1648	SLCBK2	0	999999
1649	SLFAT	0	999999
1650	SLFAT_back	0	999999
1651	SO4ti	0	999999
1652	SPHPL	0	999999
1653	SPMDAT1	0	999999
1654	SPMDt2	0	999999
1655	SPMS	0	999999
1656	SPRMS	0	999999
1657	SPRMti	0	999999
1658	SQ23EPXter	0	999999
1659	SQ23EPXter_back	0	999999
1660	SQLEr	0	999999
1661	SQLS	0	999999
1662	SQLter	0	999999
1663	SQLter_back	0	999999
1664	SRB_Lt	0	999999
1665	SRB_Lt_back	0	999999
1666	SSALy	0	999999
1667	SUCCt2r	0	999999
1668	SUCCt2r_back	0	999999
1669	SUCCtm	0	999999
1670	SUCD1m	0	999999
1671	SUCD1m_back	0	999999
1672	SUCD2_u6m	0	999999
1673	SUCD2_u6m_back	0	999999
1674	SUCD3_u6m	0	999999
1675	SUCD3_u6m_back	0	999999
1676	SUCFUMtm	0	999999
1677	SUCOASm	0	999999
1678	SUCOASm_back	0	999999
1679	SUCRe	0	999999
1680	SUCRt2	0	999999
1681	SULR	0	999999
1682	SULR_back	0	999999
1683	TALA	0	999999
1684	TALA_back	0	999999
1685	THFATm	0	999999
1686	THFGLUS	0	999999
1687	THFGLUS_back	0	999999
1688	THFtm	0	999999
1689	THFtm_back	0	999999
1690	THMDPe	0	999999
1691	THMDt2	0	999999
1692	THMP	0	999999
1693	THMPe	0	999999
1694	THMt2	0	999999
1695	THRA	0	999999
1696	THRD_L	0	999999
1697	THRD_Lm	0	999999
1698	THRS	0	999999
1699	THRTRS	0	999999
1700	THRTRSm	0	999999
1701	THRt2m	0	999999
1702	THRt2m_back	0	999999
1703	THRt2r	0	999999
1704	THRt2r_back	0	999999
1705	THYMt3r	0	999999
1706	THYMt3r_back	0	999999
1707	THZPSN1_SC	0	999999
1708	THZPSN2_SC	0	999999
1709	TKT1	0	999999
1710	TKT1_back	0	999999
1711	TKT2	0	999999
1712	TKT2_back	0	999999
1713	TMDK1	0	999999
1714	TMDPK	0	999999
1715	TMDPP	0	999999
1716	TMDPP_back	0	999999
1717	TMDPPK	0	999999
1718	TMDS	0	999999
1719	TMN	0	999999
1720	TMPKr	0	999999
1721	TMPKr_back	0	999999
1722	TMPPP	0	999999
1723	TPI	0	999999
1724	TPI_back	0	999999
1725	TRDR	0	999999
1726	TRDRm	0	999999
1727	TRE6PP	0	999999
1728	TRE6PS	0	999999
1729	TREH	0	999999
1730	TREHv	0	999999
1731	TREt2	0	999999
1732	TREt2v	0	999999
1733	TREt2v_back	0	999999
1734	TRIGS_SC	0	999999
1735	TRPO2	0	999999
1736	TRPS1	0	999999
1737	TRPTRS	0	999999
1738	TRPTRSm	0	999999
1739	TRPt2m	0	999999
1740	TRPt2m_back	0	999999
1741	TRPt2r	0	999999
1742	TRPt2r_back	0	999999
1743	TTDCAt	0	999999
1744	TYRTA	0	999999
1745	TYRTA_back	0	999999
1746	TYRTAi	0	999999
1747	TYRTAm	0	999999
1748	TYRTAm_back	0	999999
1749	TYRTAp	0	999999
1750	TYRTAp_back	0	999999
1751	TYRTRS	0	999999
1752	TYRTRSm	0	999999
1753	TYRt2m	0	999999
1754	TYRt2m_back	0	999999
1755	TYRt2p	0	999999
1756	TYRt2p_back	0	999999
1757	TYRt2r	0	999999
1758	TYRt2r_back	0	999999
1759	UDPACGLP	0	999999
1760	UDPACGLP_back	0	999999
1761	UDPG4E	0	999999
1762	UDPG4E_back	0	999999
1763	UGLT	0	999999
1764	UGLT_back	0	999999
1765	UGLYCHr	0	999999
1766	UGLYCHr_back	0	999999
1767	UMPK	0	999999
1768	UMPK_back	0	999999
1769	UMPKn	0	999999
1770	UMPKn_back	0	999999
1771	UMPtn	0	999999
1772	UMPtn_back	0	999999
1773	UPP3MT	0	999999
1774	UPP3S	0	999999
1775	UPPDC1	0	999999
1776	UPPRT	0	999999
1777	URAt2	0	999999
1778	UREA2t2	0	999999
1779	UREA2t2_back	0	999999
1780	UREASE	0	999999
1781	UREASE_back	0	999999
1782	URIDK2r	0	999999
1783	URIDK2r_back	0	999999
1784	URIDK2rn	0	999999
1785	URIDK2rn_back	0	999999
1786	URIK1	0	999999
1787	URIK2	0	999999
1788	URIt2	0	999999
1789	VALTA	0	999999
1790	VALTA_back	0	999999
1791	VALTRS	0	999999
1792	VALTRSm	0	999999
1793	VALt2m	0	999999
1794	VALt2m_back	0	999999
1795	VALt2r	0	999999
1796	VALt2r_back	0	999999
1797	XANt	0	999999
1798	XANt_back	0	999999
1799	XPPT	0	999999
1800	XTSNt2	0	999999
1801	XYLK	0	999999
1802	XYLR	0	999999
1803	XYLTD_D	0	999999
1804	XYLTt	0	999999
1805	XYLTt_back	0	999999
1806	XYLt	0	999999
1807	XYLt_back	0	999999
1808	YUMPS	0	999999
1809	YUMPS_back	0	999999
1810	ZYMSTt	0	999999
1811	ZYMSTt_back	0	999999
1812	biomass_SC4_bal	0	999999
