# Supplementary material for: Redox balance is key to explaining full vs. partial switching to low-yield metabolism
Source: BMC Syst Biol. 2012 Mar 24;6:22. doi: 10.1186/1752-0509-6-22 (PMC3384451; doi:10.1186/1752-0509-6-22)
Supplement: Additional file 7 — Mini-website with Matlab code and instructions for reproducing the simulations. [file 1752-0509-6-22-S7.ZIP]

Archive with 22 entries (21 files):
- AdditionalFile7/
- AdditionalFile7/.DS_Store
- AdditionalFile7/ecoli_acetate_ethanollactate.m
- AdditionalFile7/ecoli_input.mat
- AdditionalFile7/ecoli_nox.m
- AdditionalFile7/ecoli_oxdown.m
- AdditionalFile7/ecoli_switch.m
- AdditionalFile7/ecoli_yields.m
- AdditionalFile7/ecoli_yields_noacetate.m
- AdditionalFile7/index.html
- AdditionalFile7/initCobraToolbox.m
- AdditionalFile7/llactis_input.mat
- AdditionalFile7/llactis_switch.m
- AdditionalFile7/llactis_yields.m
- AdditionalFile7/scerevisiae_input.mat
- AdditionalFile7/scerevisiae_nox_aox.m
- AdditionalFile7/scerevisiae_switch.m
- AdditionalFile7/scerevisiae_yields.m
- AdditionalFile7/solve_toymodel.m
- AdditionalFile7/startupnew.m
- AdditionalFile7/toymodel_input.mat
- AdditionalFile7/USAGE.html
