# Supplementary material for: Redox balance is key to explaining full vs. partial switching to low-yield metabolism
Source: BMC Syst Biol. 2012 Mar 24;6:22. doi: 10.1186/1752-0509-6-22 (PMC3384451; doi:10.1186/1752-0509-6-22)
Supplement: Additional file 7 — Mini-website with Matlab code and instructions for reproducing the simulations. [file 1752-0509-6-22-S7.ZIP › AdditionalFile7/ecoli_acetate_ethanollactate.m]

%This file produces the data for Figure 6. These should next be binned
%into a histogram.

startupnew;
initCobraToolbox;
load ecoli_input.mat;

file1=fopen('ecoli_oxdown_acetate.dat','w');%Figure 6A
file2=fopen('ecoli_oxdown_ethlac.dat','w');%Figure 6B

count=0;

for n=1:1000
	ecoli_network_temp=ecoli_network;

        for j=1:3234%assign random costs to all reactions
            if(ecoli_network.cost(j)>0)
                ecoli_network_temp.cost(j)=crowding_coli(1+floor(rand*100000));
            else 
                ecoli_network_temp.cost(j)=0.00000001;%very small cost if reaction not associated to gene
            end
        end
        ecoli_network_temp.A(1669,:)=ecoli_network_temp.cost;%load costs
        ecoli_network_temp.ub(1195)=1000;%set maximal glucose uptake rate 
        solution=solveCobraLP(ecoli_network_temp);%solve network
        if(solution.full(1195)>0)
            yield=solution.obj/solution.full(1195);
        end


        count=count+1;

       	for k=1:50
               	ecoli_network_temp.ub(1195)=k;
               	solution=solveCobraLP(ecoli_network_temp);
                glucose_up(k,count)=solution.full(1195);
            	lactate_ex(k,count)=solution.full(1284)+solution.full(1286);
            	acetate_ex(k,count)=solution.full(956);
            	ethanol_ex(k,count)=solution.full(1118);
                oxygen_up(k,count)=solution.full(1363);
        end
end


for n=1:count
    oxdown=oxygen_up(50,n)/max(oxygen_up(:,n));

    if(max(lactate_ex(:,n))>0.25*max(glucose_up(:,n))||max(ethanol_ex(:,n))>0.25*max(glucose_up(:,n)))
	fprintf(file2,'%e\n',oxdown);
    end
    if((max(lactate_ex(:,n))<0.01*max(glucose_up(:,n))&&max(ethanol_ex(:,n))<0.01*max(glucose_up(:,n)))&&max(acetate_ex(:,n))>0.25*max(glucose_up(:,n)))
	fprintf(file1,'%e\n',oxdown);
    end
end
