# Supplementary material for: Redox balance is key to explaining full vs. partial switching to low-yield metabolism
Source: BMC Syst Biol. 2012 Mar 24;6:22. doi: 10.1186/1752-0509-6-22 (PMC3384451; doi:10.1186/1752-0509-6-22)
Supplement: Additional file 7 — Mini-website with Matlab code and instructions for reproducing the simulations. [file 1752-0509-6-22-S7.ZIP › AdditionalFile7/ecoli_nox.m]

%This file produces the E. coli data for Table 1

startupnew;
initCobraToolbox;
load ecoli_input.mat;

counttot_nox=0;
count_acdown_nox=0;


for n=1:1000
	ecoli_network_temp=ecoli_network_nox;

	    for j=1:3235
            if(ecoli_network_nox.cost(j)>0)
                ecoli_network_temp.cost(j)=crowding_coli(1+floor(rand*100000));
            else 
                ecoli_network_temp.cost(j)=0.00000001;%very small cost if reaction not associated to gene 
            end
        end
        
        
        ecoli_network_temp.A(1669,:)=ecoli_network_temp.cost;
        ecoli_network_temp.ub(1195)=1000;
        ecoli_network_temp.ub(3235)=0;%nox
        ecoli_network_temp.lb(3235)=0;%nox
        
        solution=solveCobraLP(ecoli_network_temp);
        if(solution.full(956)>0.25*solution.full(1195))
            ecoli_network_temp.ub(3235)=10;%nox
            ecoli_network_temp.lb(3235)=10;%nox

            solution_nox=solveCobraLP(ecoli_network_temp);

            if(solution_nox.obj>0.0001)%else nox overexpression lethal
                counttot_nox=counttot_nox+1;
                if(solution_nox.full(956)<solution.full(956))
                    count_acdown_nox=count_acdown_nox+1;
                end
            end 
        end
end

fprintf('Nox overexpression: percentage simulations with lower acetate excretion= %e\n', 100*count_acdown_nox/counttot_nox);
