# Supplementary material for: Redox balance is key to explaining full vs. partial switching to low-yield metabolism
Source: BMC Syst Biol. 2012 Mar 24;6:22. doi: 10.1186/1752-0509-6-22 (PMC3384451; doi:10.1186/1752-0509-6-22)
Supplement: Additional file 7 — Mini-website with Matlab code and instructions for reproducing the simulations. [file 1752-0509-6-22-S7.ZIP › AdditionalFile7/ecoli_oxdown.m]

%This file produces the data for Additional File 1

startupnew;
initCobraToolbox;
load ecoli_input.mat;

file=fopen('ecoli_oxygendown_noacetate.dat','w');%Additional File 1, red curve (Black curve identical to Figure 4A)


count=0;

for n=1:1000
	ecoli_network_temp=ecoli_network;

        for j=1:3234%assign random costs to all reactions
            if(ecoli_network.cost(j)>0)
                ecoli_network_temp.cost(j)=crowding_coli(1+floor(rand*100000));
            else 
                ecoli_network_temp.cost(j)=0.00000001;%very small cost if reaction not associated to gene
            end
        end

        ecoli_network_temp.A(1669,:)=ecoli_network_temp.cost;%load costs
	ecoli_network_temp.ub(1195)=1000;
	ecoli_network_temp.ub(956)=0;%put acetate excretion to 0
	
	solution=solveCobraLP(ecoli_network_temp);%solve network
	
	if(solution.full(1195)>0)
		yield=solution.obj/solution.full(1195);		
	end
	
	if(yield<0.054)
		count=count+1;
		oxygen_up_max=0;
       		for k=1:50
               		ecoli_network_temp.ub(1195)=k;
               		solution2=solveCobraLP(ecoli_network_temp);
			
			if(solution2.full(1363)>oxygen_up_max)
	                	oxygen_up_max=solution2.full(1363);
	        	end
	    
	        	if(k==50)
	               		oxygen_down_noac(count)=solution2.full(1363)/oxygen_up_max;
	        	end
		end
	end
	
		
end


for n=1:count
      fprintf(file,'%e\n',oxygen_down_noac(count));
end

    
