# Supplementary material for: Redox balance is key to explaining full vs. partial switching to low-yield metabolism
Source: BMC Syst Biol. 2012 Mar 24;6:22. doi: 10.1186/1752-0509-6-22 (PMC3384451; doi:10.1186/1752-0509-6-22)
Supplement: Additional file 7 — Mini-website with Matlab code and instructions for reproducing the simulations. [file 1752-0509-6-22-S7.ZIP › AdditionalFile7/ecoli_switch.m]

%This file produces the data for Figure 2A and Figure 4A


startupnew;
initCobraToolbox;
load ecoli_input.mat;

file=fopen('ecoli_switch.dat','w');%Figure 2A
file2=fopen('ecoli_switch_oxygendown.dat','w');%Figure 4A

count=0;

for n=1:1000
	ecoli_network_temp=ecoli_network;

        for j=1:3234%assign random costs to all reactions
            if(ecoli_network.cost(j)>0)
                ecoli_network_temp.cost(j)=crowding_coli(1+floor(rand*100000));
            else 
                ecoli_network_temp.cost(j)=0.00000001;%very small cost if reaction not associated to gene 
            end
        end
        ecoli_network_temp.A(1669,:)=ecoli_network_temp.cost;%load costs
        ecoli_network_temp.ub(1195)=1000;%set maximal glucose uptake rate 
	solution=solveCobraLP(ecoli_network_temp);%solve network
	if(solution.full(1195)>0)
		yield=solution.obj/solution.full(1195);
        	growthmax=solution.obj;
	end

	if(yield<0.054)%only report if metabolism inefficient (unit different from article, divide by 0.18 gr/mmol glucose)
		count=count+1;
		oxygen_up_max=0;
       		for k=1:50
               		ecoli_network_temp.ub(1195)=k;
               		solution=solveCobraLP(ecoli_network_temp);
       		
            		growth(k,count)=solution.obj;

            		acetate_ex_relative(k,count)=solution.full(956)/solution.full(1195);
                    oxygen_up_relative(k,count)=solution.full(1363)/solution.full(1195);
            		co2_ex_relative(k,count)=solution.full(1046)/solution.full(1195);
                    growth_relative(k,count)=solution.obj/growthmax;

 			if(solution.full(1363)>oxygen_up_max)
	                	oxygen_up_max=solution.full(1363);
	              	end
	    
	              	if(k==50)
	                	oxygen_down(count)=solution.full(1363)/oxygen_up_max;
	              	end
        	end
	end
end

for k=1:50
	fprintf(file,'%e %e %e %e %e %e %e\n',mean(growth_relative(k,:)),mean(oxygen_up_relative(k,:)),std(oxygen_up_relative(k,:)),mean(acetate_ex_relative(k,:)),std(acetate_ex_relative(k,:)),mean(co2_ex_relative(k,:)),std(co2_ex_relative(k,:)));
end

for k=1:count
      fprintf(file2,'%e\n',oxygen_down(k));
end


    
