# Supplementary material for: Redox balance is key to explaining full vs. partial switching to low-yield metabolism
Source: BMC Syst Biol. 2012 Mar 24;6:22. doi: 10.1186/1752-0509-6-22 (PMC3384451; doi:10.1186/1752-0509-6-22)
Supplement: Additional file 7 — Mini-website with Matlab code and instructions for reproducing the simulations. [file 1752-0509-6-22-S7.ZIP › AdditionalFile7/initCobraToolbox.m]

%initCobraToolbox Initialize COnstraint-Based Reconstruction and Analysis Toolbox
%
% Define default solvers and paths
%
% Markus Herrgard 8/30/06

% Define the default linear programming solver to be used by the toolbox
% Available solver options:
% 'lindo_new','lindo_old','glpk','lp_solve','mosek','tomlab_cplex'
% Note that you must install the solver separately and make sure Matlab can
% access the solver
%CobraLPSolver = 'tomlab_cplex';
CobraLPSolver = 'glpk';
solverOK = changeCobraSolver(CobraLPSolver);

% Define default MILP solver
CobraMILPSolver = 'glpk';
solverOK = changeCobraSolver(CobraMILPSolver,'MILP');

% Set global LP solution accuracy tolerance
global CBTLPTOL;
CBTLPTOL = 1e-6;

% Define the base directory for COBRA Toolbox and add it to the path
%CBTDIR = 'Z:\Pub\SOFTWARE\COBRAToolbox';
%CBTDIR = pwd;
CBTDIR = '/home/milan/.matlab/R14'
path(path,CBTDIR);
path(path,[CBTDIR '/solvers']);
path(path,[CBTDIR '/tools']);
path(path,[CBTDIR '/sampling']);

% Check that SBML toolbox is installed and accessible
if (~exist('TranslateSBML'))
    warning('SBML Toolbox not in Matlab path: COBRA Toolbox will be unable to read SBML files');
end
