# Supplementary material for: Redox balance is key to explaining full vs. partial switching to low-yield metabolism
Source: BMC Syst Biol. 2012 Mar 24;6:22. doi: 10.1186/1752-0509-6-22 (PMC3384451; doi:10.1186/1752-0509-6-22)
Supplement: Additional file 7 — Mini-website with Matlab code and instructions for reproducing the simulations. [file 1752-0509-6-22-S7.ZIP › AdditionalFile7/llactis_switch.m]

%This file produces the data for Figure 3B and Figure 4C

startupnew;
initCobraToolbox;
load llactis_input.mat;

file=fopen('llactis_switch.dat','w');%Figure 3B
file2=fopen('llactis_switch_formatedown.dat','w');%Figure 4C

count=0;

for n=1:1000
      llactis_network_temp=llactis_network;
        for j=1:1083%assign random costs to all reactions
            if(llactis_irreversible_cost(j)>0)
                llactis_network_temp.cost(j)=crowding_coli(1+floor(rand*100000));
            else
                llactis_network_temp.cost(j)=0.00000001;%very small cost if reaction not associated to gene
            end
        end
      
       
        llactis_network_temp.A(602,:)=llactis_network_temp.cost;%load costs
        llactis_network_temp.ub(896)=1000;%set maximal glucose uptake rate 
        solution=solveCobraLP(llactis_network_temp);%solve network
       
        if(solution.full(896)>0)
                      yield=solution.obj/solution.full(896);  
                      growthmax=solution.obj;
        end	

        if(yield<0.054)%only report if metabolism inefficient (unit different from article, divide by 0.18 gr/mmol glucose)
            count=count+1;
            formate_ex_max=0;	
            for k=1:50
               
                llactis_network_temp.ub(896)=k;
                solution=solveCobraLP(llactis_network_temp);

                growth(k,count)=solution.obj;
                lactate_ex_relative(k,count)=solution.full(1023)/solution.full(896);    
                formate_ex_relative(k,count)=solution.full(1027)/solution.full(896);
                ethanol_ex_relative(k,count)=solution.full(1031)/solution.full(896);
                acetate_ex_relative(k,count)=solution.full(1033)/solution.full(896);
                growth_relative(k,count)=solution.obj/growthmax;

                if(solution.full(1027)>formate_ex_max)
                	formate_ex_max=solution.full(1027);
              	end
    
              	if(k==50)
                	formate_down(count)=solution.full(1027)/formate_ex_max;
              	end
           end
           
        end
  end
  
  
  
  for k=1:50
	fprintf(file,'%e %e %e %e %e %e %e %e %e\n',mean(growth_relative(k,:)),mean(lactate_ex_relative(k,:)),std(lactate_ex_relative(k,:)),mean(formate_ex_relative(k,:)),std(formate_ex_relative(k,:)),mean(ethanol_ex_relative(k,:)),std(ethanol_ex_relative(k,:)),mean(acetate_ex_relative(k,:)),std(acetate_ex_relative(k,:)));
  end

for k=1:count
      fprintf(file2,'%e\n',formate_down(k));
  end
