# Supplementary material for: Redox balance is key to explaining full vs. partial switching to low-yield metabolism
Source: BMC Syst Biol. 2012 Mar 24;6:22. doi: 10.1186/1752-0509-6-22 (PMC3384451; doi:10.1186/1752-0509-6-22)
Supplement: Additional file 7 — Mini-website with Matlab code and instructions for reproducing the simulations. [file 1752-0509-6-22-S7.ZIP › AdditionalFile7/llactis_yields.m]

%This file produces the data for Figure 3B. These should next be binned
%into a histogram.

startupnew;
initCobraToolbox;
load llactis_input.mat;

file=fopen('llactis_yields.dat','w');

for n=1:1000
      llactis_network_temp=llactis_network;
        for j=1:1083%assign random costs to all reactions
            if(llactis_irreversible_cost(j)>0)
                llactis_network_temp.cost(j)=crowding_coli(1+floor(rand*100000));
            else
                llactis_network_temp.cost(j)=0.00000001;%very small cost if reaction not associated to gene
            end
        end
        llactis_network_temp.A(602,:)=llactis_network_temp.cost;%load costs
        llactis_network_temp.ub(896)=1000;%set maximal glucose uptake rate 
        solution=solveCobraLP(llactis_network_temp);%solve network
       
        if(solution.full(896)>0)
                      yield=solution.obj/solution.full(896);  
		      fprintf(file,'%e\n',yield);
        end	

  end
  
