# Supplementary material for: Redox balance is key to explaining full vs. partial switching to low-yield metabolism
Source: BMC Syst Biol. 2012 Mar 24;6:22. doi: 10.1186/1752-0509-6-22 (PMC3384451; doi:10.1186/1752-0509-6-22)
Supplement: Additional file 7 — Mini-website with Matlab code and instructions for reproducing the simulations. [file 1752-0509-6-22-S7.ZIP › AdditionalFile7/scerevisiae_nox_aox.m]

%This file produces the S. cerevisiae data for Table 1

startupnew;
initCobraToolbox;
load scerevisiae_input.mat;

counttot_nox=0;
counttot_aox=0;
count_ethdown_nox=0;
count_glycdown_nox=0;
count_ethdown_aox=0;
count_glycdown_aox=0;

for n=1:10000
	scerevisiae_network_temp=scerevisiae_network_noxaox;
        for j=1:1814
            if(scerevisiae_network_noxaox.rxnGeneMat(j,:)==0)
                scerevisiae_network_temp.cost(j)=0.00000001;%very small cost if reaction not associated to gene 
            else 
                scerevisiae_network_temp.cost(j)=crowding_scerevisiae(1+floor(rand*100000));
            end
        end   
        
        scerevisiae_network_temp.A(1062,:)=scerevisiae_network_temp.cost;
        scerevisiae_network_temp.ub(620)=1000;
        scerevisiae_network_temp.ub(1813)=0;%nox
        scerevisiae_network_temp.ub(1814)=0;%aox
        scerevisiae_network_temp.lb(1813)=0;%nox
        scerevisiae_network_temp.lb(1814)=0;%aox
        solution=solveCobraLP(scerevisiae_network_temp);

        if(solution.full(603)>0.1*solution.full(620)&&solution.full(627)>0.1*solution.full(620))
            scerevisiae_network_temp.ub(1813)=10;%nox
            scerevisiae_network_temp.lb(1813)=10;%nox

            solution_nox=solveCobraLP(scerevisiae_network_temp);

            if(solution_nox.obj>0.0001)%else nox overexpression lethal
                counttot_nox=counttot_nox+1;
                if(solution_nox.full(603)<solution.full(603))
                    count_ethdown_nox=count_ethdown_nox+1;
                end
                if(solution_nox.full(627)<solution.full(627))
                    count_glycdown_nox=count_glycdown_nox+1;
                end
            end 
            scerevisiae_network_temp.ub(1813)=0;%nox
            scerevisiae_network_temp.lb(1813)=0;%nox
            scerevisiae_network_temp.ub(1814)=10;%aox
            scerevisiae_network_temp.lb(1814)=10;%aox

            solution_aox=solveCobraLP(scerevisiae_network_temp);

            if(solution_aox.obj>0.0001)%else aox overexpression lethal
                counttot_aox=counttot_aox+1;
                if(solution_aox.full(603)<solution.full(603))
                    count_ethdown_aox=count_ethdown_aox+1;
                end
                if(solution_aox.full(627)<solution.full(627))
                    count_glycdown_aox=count_glycdown_aox+1;
                end
            end
        end
end

fprintf('Nox overexpression: percentage simulations with lower ethanol excretion= %e\n', 100*count_ethdown_nox/counttot_nox);
fprintf('Nox overexpression: percentage simulations with lower glycerol excretion= %e\n', 100*count_glycdown_nox/counttot_nox);
fprintf('Aox overexpression: percentage simulations with lower ethanol excretion= %e\n', 100*count_ethdown_aox/counttot_aox);
fprintf('Aox overexpression: percentage simulations with lower glycerol excretion= %e\n', 100*count_glycdown_aox/counttot_aox);
