# Supplementary material for: Redox balance is key to explaining full vs. partial switching to low-yield metabolism
Source: BMC Syst Biol. 2012 Mar 24;6:22. doi: 10.1186/1752-0509-6-22 (PMC3384451; doi:10.1186/1752-0509-6-22)
Supplement: Additional file 7 — Mini-website with Matlab code and instructions for reproducing the simulations. [file 1752-0509-6-22-S7.ZIP › AdditionalFile7/scerevisiae_switch.m]

%This file produces the data for Figure 3C and Figure 4B

startupnew;
initCobraToolbox;
load scerevisiae_input.mat;

file=fopen('scerevisiae_switch.dat','w');%Figure 3C
file2=fopen('scerevisiae_switch_oxygendown.dat','w');%Figure 4B

count=0;


for n=1:1000
	scerevisiae_network_temp=scerevisiae_network;
        for j=1:1812%assign random costs to all reactions
            if(scerevisiae_network.rxnGeneMat(j,:)==0)
                scerevisiae_network_temp.cost(j)=0.00000001;%very small cost if reaction not associated to gene
            else 
                scerevisiae_network_temp.cost(j)=crowding_scerevisiae(1+floor(rand*100000));
            end
        end

        scerevisiae_network_temp.A(1062,:)=scerevisiae_network_temp.cost; %load costs
        scerevisiae_network_temp.ub(620)=1000;%set maximal glucose uptake rate 
        solution=solveCobraLP(scerevisiae_network_temp);%solve network

	if(solution.full(620)>0)
		yield=solution.obj/solution.full(620);
        growthmax=solution.obj;
	end
        
	if(yield<0.054)%only report if metabolism inefficient (unit different from article, divide by 0.18 gr/mmol glucose)
		count=count+1;
		oxygen_up_max=0;
       		for k=1:50
               		scerevisiae_network_temp.ub(620)=k;
               		solution=solveCobraLP(scerevisiae_network_temp);
       		
            		growth(k,count)=solution.obj;

            		ethanol_ex_relative(k,count)=solution.full(603)/solution.full(620);
                    oxygen_up_relative(k,count)=solution.full(680)/solution.full(620);
            		co2_ex_relative(k,count)=solution.full(577)/solution.full(620);
                    growth_relative(k,count)=solution.obj/growthmax;

                    if(solution.full(680)>oxygen_up_max)
	                	oxygen_up_max=solution.full(680);
	              	end
	    
	              	if(k==50)
	                	oxygen_down(count)=solution.full(680)/oxygen_up_max;
	              	end
        	end
	end
end

for k=1:50
	fprintf(file,'%e %e %e %e %e %e %e\n',mean(growth_relative(k,:)),mean(oxygen_up_relative(k,:)),std(oxygen_up_relative(k,:)),mean(ethanol_ex_relative(k,:)),std(ethanol_ex_relative(k,:)),mean(co2_ex_relative(k,:)),std(co2_ex_relative(k,:)));
end

for k=1:count
      fprintf(file2,'%e\n',oxygen_down(k));
end


 
