# Supplementary material for: Redox balance is key to explaining full vs. partial switching to low-yield metabolism
Source: BMC Syst Biol. 2012 Mar 24;6:22. doi: 10.1186/1752-0509-6-22 (PMC3384451; doi:10.1186/1752-0509-6-22)
Supplement: Additional file 7 — Mini-website with Matlab code and instructions for reproducing the simulations. [file 1752-0509-6-22-S7.ZIP › AdditionalFile7/scerevisiae_yields.m]

%This file produces the data for Figure 3A. These should next be binned
%into a histogram.

startupnew;
initCobraToolbox;
load scerevisiae_input.mat;

file=fopen('scerevisiae_yields.dat','w');

count=0;


for n=1:1000
	scerevisiae_network_temp=scerevisiae_network;
        for j=1:1812%assign random costs to all reactions
            if(scerevisiae_network.rxnGeneMat(j,:)==0)
                scerevisiae_network_temp.cost(j)=0.00000001;%very small cost if reaction not associated to gene 
            else 
                scerevisiae_network_temp.cost(j)=crowding_scerevisiae(1+floor(rand*100000));
            end
        end

        scerevisiae_network_temp.A(1062,:)=scerevisiae_network_temp.cost; %load costs
        scerevisiae_network_temp.ub(620)=1000;%set maximal glucose uptake rate 
        solution=solveCobraLP(scerevisiae_network_temp);%solve network

	if(solution.full(620)>0)
		yield=solution.obj/solution.full(620);
		fprintf(file,'%e\n',yield);

	end
        
end
