# Supplementary material for: Redox balance is key to explaining full vs. partial switching to low-yield metabolism
Source: BMC Syst Biol. 2012 Mar 24;6:22. doi: 10.1186/1752-0509-6-22 (PMC3384451; doi:10.1186/1752-0509-6-22)
Supplement: Additional file 7 — Mini-website with Matlab code and instructions for reproducing the simulations. [file 1752-0509-6-22-S7.ZIP › AdditionalFile7/solve_toymodel.m]

%This file produces the data for Figure 7B and 7C
startupnew;
initCobraToolbox;
load toymodel_input.mat;
file1=fopen('toymodel.dat','w');%Figure 7B
file2=fopen('toymodel_noac.dat','w');%Figure 7C


nmax=1000;


for n=1:nmax
        toymodel_temp=toymodel;
        for j=1:5
            toymodel_temp.cost(j)=crowding_coli(1+floor(rand*100000));%random cost for all reactions 
        end
        toymodel_temp.cost(6)=0;
  
        toymodel_temp.A(4,:)=toymodel_temp.cost;

        solution=solveCobraLP(toymodel_temp);%solve toymodel
        yield_toymodel(n)=solution.full(6)/solution.full(1);
        
        toymodel_temp.ub(2)=0;%put acetate excretion to 0
        solution_noac=solveCobraLP(toymodel_temp);%solve toymodel again
        yield_toymodel_noac(n)=solution_noac.full(6)/solution_noac.full(1);
        
        
        fprintf(file1,'%e\n',yield_toymodel(n));
        fprintf(file2,'%e\n',yield_toymodel_noac(n));
        
end
        
